# Supplementary material for: ﻿Delimitation of the widely distributed Palearctic Stenodema species (Hemiptera, Heteroptera, Miridae): insights from molecular and morphological data
Source: Zookeys. 2024 Aug 13;1209:245–94. doi: 10.3897/zookeys.1209.124766 (PMC11336388; doi:10.3897/zookeys.1209.124766)
Supplement: XML Treatment for Stenodema laevigata [file zookeys.1209.124766-treatment3.xml]

<!DOCTYPE tp:taxon-treatment
  PUBLIC "-//TaxonX//DTD Taxonomic Treatment Publishing DTD v0 20100105//EN" "tax-treatment-NSO.dtd">
<tp:taxon-treatment xmlns:tp="http://www.plazi.org/taxpub"><tp:treatment-meta><kwd-group><label>Taxon classification</label><kwd>
                <named-content content-type="kingdom">Animalia</named-content>
              </kwd><kwd>
                <named-content content-type="order">Hemiptera</named-content>
              </kwd><kwd>
                <named-content content-type="family">Miridae</named-content>
              </kwd></kwd-group><mixed-citation publication-type="journal"><person-group><name><surname>Namyatova</surname><given-names>Anna A.</given-names></name><name><surname>Dzhelali</surname><given-names>Polina A.</given-names></name><name><surname>Konstantinov</surname><given-names>Fedor V.</given-names></name></person-group><article-title>﻿Delimitation of the widely distributed Palearctic <italic><tp:taxon-name><tp:taxon-name-part taxon-name-part-type="genus" reg="Stenodema">Stenodema</tp:taxon-name-part></tp:taxon-name></italic> species (<tp:taxon-name><tp:taxon-name-part taxon-name-part-type="order">Hemiptera</tp:taxon-name-part></tp:taxon-name>, <tp:taxon-name><tp:taxon-name-part taxon-name-part-type="suborder">Heteroptera</tp:taxon-name-part></tp:taxon-name>, <tp:taxon-name><tp:taxon-name-part taxon-name-part-type="family">Miridae</tp:taxon-name-part></tp:taxon-name>): insights from molecular and morphological data</article-title><source>Zookeys</source><day>13</day><month>08</month><year>2024</year><volume>1209</volume><fpage>245</fpage><lpage>294</lpage><pub-id pub-id-type="doi">10.3897/zookeys.1209.124766</pub-id></mixed-citation></tp:treatment-meta><tp:nomenclature><label>﻿</label><tp:taxon-name>
              <object-id xmlns:xlink="http://www.w3.org/1999/xlink" content-type="arpha" xlink:type="simple">6B00D005-81E3-576C-A50D-2AD109A8B2CB</object-id>
              <tp:taxon-name-part taxon-name-part-type="genus" reg="Stenodema">Stenodema</tp:taxon-name-part>
              <tp:taxon-name-part taxon-name-part-type="species" reg="laevigata">laevigata</tp:taxon-name-part>
            </tp:taxon-name><tp:taxon-authority>(Linnaeus, 1758)</tp:taxon-authority><xref ref-type="fig" rid="F1">Figs 1H, K, O</xref><xref ref-type="fig" rid="F2">, 2E</xref><xref ref-type="fig" rid="F4">, 4F, G</xref><xref ref-type="fig" rid="F5">, 5A–D, Q</xref><xref ref-type="fig" rid="F7">, 7A–C</xref><xref ref-type="fig" rid="F9">, 9G, H</xref><tp:nomenclature-citation-list><tp:nomenclature-citation><tp:taxon-name>
                  <tp:taxon-name-part taxon-name-part-type="genus" reg="Cimex">Cimex</tp:taxon-name-part>
                  <tp:taxon-name-part taxon-name-part-type="species" reg="leavigatus">leavigatus</tp:taxon-name-part>
                </tp:taxon-name><comment> Linnaeus, 1758: 449 (original description). </comment></tp:nomenclature-citation><tp:nomenclature-citation><tp:taxon-name>
                  <tp:taxon-name-part taxon-name-part-type="genus" reg="Stenodema">Stenodema</tp:taxon-name-part>
                  <tp:taxon-name-part taxon-name-part-type="species" reg="laevigatum">laevigatum</tp:taxon-name-part>
                </tp:taxon-name><comment>: <xref ref-type="bibr" rid="B52">Reuter 1904</xref>: 6 (comb. nov., key to species); <xref ref-type="bibr" rid="B7">Carvalho 1959</xref>: 304 (catalogue); <xref ref-type="bibr" rid="B22">Kerzhner and Jaczewski 1964</xref>: 958 (key to species); <xref ref-type="bibr" rid="B70">Wagner and Weber 1964</xref>: 95 (key to species); <xref ref-type="bibr" rid="B69">Wagner 1974</xref>: 113 (key to species). </comment></tp:nomenclature-citation><tp:nomenclature-citation><tp:taxon-name>
                  <tp:taxon-name-part taxon-name-part-type="genus" reg="Stenodema">Stenodema</tp:taxon-name-part>
                  <tp:taxon-name-part taxon-name-part-type="species" reg="laevigata">laevigata</tp:taxon-name-part>
                </tp:taxon-name><comment>: <xref ref-type="bibr" rid="B39">Muminov 1989</xref>: 128 (key to species); <xref ref-type="bibr" rid="B23">Kerzhner and Josifov 1999</xref>: 195 (catalogue).<sup><xref ref-type="fn" rid="en3">3</xref></sup></comment></tp:nomenclature-citation></tp:nomenclature-citation-list></tp:nomenclature><tp:treatment-sec sec-type="diagnosis" id="SECID0EKACI"><title>Diagnosis.</title><p>Body length in male 5.9–6.7, in female 6.8–7.5. Frons not protruding above clypeus base (Fig. <xref ref-type="fig" rid="F1">1H</xref>); labium reaching metasternum, but not surpassing it (Fig. <xref ref-type="fig" rid="F1">1O</xref>); hind femur distinctly tapering towards apex, without spines (Fig. <xref ref-type="fig" rid="F2">2E</xref>); hind tibia curved basally (as in Fig. <xref ref-type="fig" rid="F2">2E</xref>); swelling above propleural suture curved (Fig. <xref ref-type="fig" rid="F1">1H</xref>); groove on posterior part of mesopleuron present, shallow (Fig. <xref ref-type="fig" rid="F1">1K</xref>); paired pits on pronotum between calli absent (as in Fig. <xref ref-type="fig" rid="F1">1G</xref>); setae on posterior margin of hind femur denser than on other parts of femur, distinctly shorter than hind femur width (Fig. <xref ref-type="fig" rid="F2">2E</xref>); genital capsule slightly longer than wide, acute apically, with outgrowth near each paramere socket (Fig. <xref ref-type="fig" rid="F5">5Q</xref>); apical half of right paramere as wide as basal half (Fig. <xref ref-type="fig" rid="F5">5A</xref>); apical process of right paramere more or less acute apically in posterior view but not elongate (Fig. <xref ref-type="fig" rid="F5">5D</xref>); sensory lobe of left paramere swollen (Fig. <xref ref-type="fig" rid="F5">5B</xref>); vesica with two membranous lobes (Fig. <xref ref-type="fig" rid="F7">7A–C</xref>); dorsal labiate plate as long as wide, sclerotized ring 2–2.5× as long as wide; distance between sclerotized rings ~ 0.5–0.75× as long as sclerotized ring width; membranous swelling on dorsal labiate plate present, rounded, not reaching sclerotized ring (Fig. <xref ref-type="fig" rid="F4">4F</xref>); posterior wall with dorsal structure between interramal lobes (Fig. <xref ref-type="fig" rid="F5">5G</xref>).</p></tp:treatment-sec><tp:treatment-sec sec-type="distribution" id="SECID0EMCCI"><title>Distribution.</title><p><italic><tp:taxon-name><tp:taxon-name-part taxon-name-part-type="genus" reg="Stenodema">Stenodema</tp:taxon-name-part><tp:taxon-name-part taxon-name-part-type="species" reg="laevigata">laevigata</tp:taxon-name-part></tp:taxon-name></italic> is mostly known from Western Palearctic, and there are no records from Siberia. However, the species was recorded from Kyrgyzstan and China (<xref ref-type="bibr" rid="B23">Kerzhner and Josifov 1999</xref>).</p></tp:treatment-sec><tp:treatment-sec><!--Section generated to contain objects referenced in tp:taxon-treatment.--><fig id="F1" position="float" orientation="portrait"><object-id xmlns:xlink="http://www.w3.org/1999/xlink" content-type="doi" xlink:type="simple">10.3897/zookeys.1209.124766.figure1</object-id><object-id xmlns:xlink="http://www.w3.org/1999/xlink" content-type="arpha" xlink:type="simple">CF26625B-C52E-5BA4-B704-1BFDB726EAD1</object-id><label>Figure 1.</label><caption><p>SEM images. <italic><tp:taxon-name><tp:taxon-name-part taxon-name-part-type="genus" reg="Stenodema">S.</tp:taxon-name-part><tp:taxon-name-part taxon-name-part-type="species" reg="pilosa">pilosa</tp:taxon-name-part></tp:taxon-name></italic><bold>A</bold> head, anterior view. ZISP_ENT 00009372 <bold>G</bold> head and pronotum, dorsal view, ZISP_ENT 00009372 <bold>Q</bold> hind tarsus, ZISP_ENT 00009386. <italic><tp:taxon-name><tp:taxon-name-part taxon-name-part-type="genus" reg="Stenodema">S.</tp:taxon-name-part><tp:taxon-name-part taxon-name-part-type="species" reg="turanica">turanica</tp:taxon-name-part></tp:taxon-name></italic><bold>B</bold> head, anterior view, ZISP_ENT 00004934 <bold>C</bold> head, lateral view, ZISP_ENT 00004934. <italic><tp:taxon-name><tp:taxon-name-part taxon-name-part-type="genus" reg="Stenodema">S.</tp:taxon-name-part><tp:taxon-name-part taxon-name-part-type="species" reg="holsata">holsata</tp:taxon-name-part></tp:taxon-name></italic><bold>D</bold> pretarsus, dorsal view, ZISP_ENT 00013676 <bold>F</bold> head and pronotum, dorsal view, ZISP_ENT 00007905. <italic><tp:taxon-name><tp:taxon-name-part taxon-name-part-type="genus" reg="Stenodema">S.</tp:taxon-name-part><tp:taxon-name-part taxon-name-part-type="species" reg="calcarata">calcarata</tp:taxon-name-part></tp:taxon-name></italic><bold>E</bold> head and pronotum, dorsal view, ZISP_ENT 00007331 <bold>I</bold> head and pronotum, lateral view, ZISP_ENT 00013671 <bold>L</bold> thoracic pleura, ZISP_ENT 00007386 <bold>N</bold> labium, ZISP_ENT 00007382. <italic><tp:taxon-name><tp:taxon-name-part taxon-name-part-type="genus" reg="Stenodema">S.</tp:taxon-name-part><tp:taxon-name-part taxon-name-part-type="species" reg="laevigata">laevigata</tp:taxon-name-part></tp:taxon-name></italic><bold>H</bold> head and pronotum, lateral view, ZISP_ENT 00005650 <bold>K</bold> thoracic pleura, ZISP_ENT 00007921 <bold>O</bold> labium, ZISP_ENT 00013673. <italic><tp:taxon-name><tp:taxon-name-part taxon-name-part-type="genus" reg="Stenodema">S.</tp:taxon-name-part><tp:taxon-name-part taxon-name-part-type="species" reg="virens">virens</tp:taxon-name-part></tp:taxon-name></italic><bold>J</bold> scutellum, clavus. and corium, ZISP_ENT 00003645 <bold>P</bold> cuneus and membrane, ZISP_ENT 00003645. <italic><tp:taxon-name><tp:taxon-name-part taxon-name-part-type="genus" reg="Stenodema">S.</tp:taxon-name-part><tp:taxon-name-part taxon-name-part-type="species" reg="sibirica">sibirica</tp:taxon-name-part></tp:taxon-name></italic><bold>M</bold> thoracic pleura, ZISP_ENT 00004930.</p></caption><graphic xmlns:xlink="http://www.w3.org/1999/xlink" xlink:href="zookeys-1209-245_article-124766__-g001.jpg" position="float" orientation="portrait" xlink:type="simple" id="oo_1112621.jpg"><uri content-type="original_file" xlink:type="simple">https://binary.pensoft.net/fig/1112621</uri></graphic></fig><fig id="F2" position="float" orientation="portrait"><object-id xmlns:xlink="http://www.w3.org/1999/xlink" content-type="doi" xlink:type="simple">10.3897/zookeys.1209.124766.figure2</object-id><object-id xmlns:xlink="http://www.w3.org/1999/xlink" content-type="arpha" xlink:type="simple">611BCC92-7D28-59A3-A5D8-8A0D702418DF</object-id><label>Figure 2.</label><caption><p>SEM images. <italic><tp:taxon-name><tp:taxon-name-part taxon-name-part-type="genus" reg="Stenodema">S.</tp:taxon-name-part><tp:taxon-name-part taxon-name-part-type="species" reg="calcarata">calcarata</tp:taxon-name-part></tp:taxon-name></italic><bold>A</bold> hind femur, ZISP_ENT 00007331 <bold>G</bold> pretarsus ventrally, ZISP_ENT 00013668 <bold>J</bold> hind tibia, ZISP_ENT 00007331. <italic><tp:taxon-name><tp:taxon-name-part taxon-name-part-type="genus" reg="Stenodema">S.</tp:taxon-name-part><tp:taxon-name-part taxon-name-part-type="species" reg="virens">virens</tp:taxon-name-part></tp:taxon-name></italic><bold>B</bold> hind femur, ZISP_ENT 00003645. <italic><tp:taxon-name><tp:taxon-name-part taxon-name-part-type="genus" reg="Stenodema">S.</tp:taxon-name-part><tp:taxon-name-part taxon-name-part-type="species" reg="turanica">turanica</tp:taxon-name-part></tp:taxon-name></italic><bold>C</bold> hind femur, ZISP_ENT 00004938 <bold>I</bold> hind tibia, ZISP_ENT 00004938. <italic><tp:taxon-name><tp:taxon-name-part taxon-name-part-type="genus" reg="Stenodema">S.</tp:taxon-name-part><tp:taxon-name-part taxon-name-part-type="species" reg="pilosa">pilosa</tp:taxon-name-part></tp:taxon-name></italic><bold>D</bold> hind femur, ZISP_ENT 00009371. <italic><tp:taxon-name><tp:taxon-name-part taxon-name-part-type="genus" reg="Stenodema">S.</tp:taxon-name-part><tp:taxon-name-part taxon-name-part-type="species" reg="laevigata">laevigata</tp:taxon-name-part></tp:taxon-name></italic><bold>E</bold> hind femur, ZISP_ENT 00006444. <italic><tp:taxon-name><tp:taxon-name-part taxon-name-part-type="genus" reg="Stenodema">S.</tp:taxon-name-part><tp:taxon-name-part taxon-name-part-type="species" reg="sibirica">sibirica</tp:taxon-name-part></tp:taxon-name></italic><bold>F</bold> hind femur, ZISP_ENT 00003705. <italic><tp:taxon-name><tp:taxon-name-part taxon-name-part-type="genus" reg="Stenodema">S.</tp:taxon-name-part><tp:taxon-name-part taxon-name-part-type="species" reg="holsata">holsata</tp:taxon-name-part></tp:taxon-name></italic><bold>H</bold> hind femur, ZISP_ENT 00013674.</p></caption><graphic xmlns:xlink="http://www.w3.org/1999/xlink" xlink:href="zookeys-1209-245_article-124766__-g002.jpg" position="float" orientation="portrait" xlink:type="simple" id="oo_1112622.jpg"><uri content-type="original_file" xlink:type="simple">https://binary.pensoft.net/fig/1112622</uri></graphic></fig><fig id="F4" position="float" orientation="portrait"><object-id xmlns:xlink="http://www.w3.org/1999/xlink" content-type="doi" xlink:type="simple">10.3897/zookeys.1209.124766.figure4</object-id><object-id xmlns:xlink="http://www.w3.org/1999/xlink" content-type="arpha" xlink:type="simple">C3055F50-1C54-586C-ABAD-BCE0B71B6F36</object-id><label>Figure 4.</label><caption><p>Female genitalia. <italic><tp:taxon-name><tp:taxon-name-part taxon-name-part-type="genus" reg="Stenodema">S.</tp:taxon-name-part><tp:taxon-name-part taxon-name-part-type="species" reg="calcarata">calcarata</tp:taxon-name-part></tp:taxon-name></italic>. ZISP_ENT 00002737 <bold>A</bold> dorsal labiate plate <bold>C</bold> posterior wall of bursa copulatrix. <italic><tp:taxon-name><tp:taxon-name-part taxon-name-part-type="genus" reg="Stenodema">S.</tp:taxon-name-part><tp:taxon-name-part taxon-name-part-type="species" reg="holsata">holsata</tp:taxon-name-part></tp:taxon-name></italic>. ZISP_ENT 00003679 <bold>B</bold> posterior wall of bursa copulatrix <bold>D</bold> dorsal labiate plate. <italic><tp:taxon-name><tp:taxon-name-part taxon-name-part-type="genus" reg="Stenodema">S.</tp:taxon-name-part><tp:taxon-name-part taxon-name-part-type="species" reg="pilosa">pilosa</tp:taxon-name-part></tp:taxon-name></italic>. ZISP_ENT 00002732 <bold>E</bold> posterior wall of bursa copulatrix <bold>H</bold> dorsal labiate plate. <italic><tp:taxon-name><tp:taxon-name-part taxon-name-part-type="genus" reg="Stenodema">S.</tp:taxon-name-part><tp:taxon-name-part taxon-name-part-type="species" reg="laevigata">laevigata</tp:taxon-name-part></tp:taxon-name></italic>. ZISP_ENT 00002738 <bold>F</bold> dorsal labiate plate <bold>G</bold> posterior wall of bursa copulatrix.</p></caption><graphic xmlns:xlink="http://www.w3.org/1999/xlink" xlink:href="zookeys-1209-245_article-124766__-g004.jpg" position="float" orientation="portrait" xlink:type="simple" id="oo_1112624.jpg"><uri content-type="original_file" xlink:type="simple">https://binary.pensoft.net/fig/1112624</uri></graphic></fig><fig id="F5" position="float" orientation="portrait"><object-id xmlns:xlink="http://www.w3.org/1999/xlink" content-type="doi" xlink:type="simple">10.3897/zookeys.1209.124766.figure5</object-id><object-id xmlns:xlink="http://www.w3.org/1999/xlink" content-type="arpha" xlink:type="simple">2E7A4975-F6F9-5DD1-B21D-F1BE453BF274</object-id><label>Figure 5.</label><caption><p>Male genitalia. <italic><tp:taxon-name><tp:taxon-name-part taxon-name-part-type="genus" reg="Stenodema">S.</tp:taxon-name-part><tp:taxon-name-part taxon-name-part-type="species" reg="laevigata">laevigata</tp:taxon-name-part></tp:taxon-name></italic>. ZISP_ENT 00002699 <bold>A</bold> right paramere, dorsal view <bold>B</bold> left paramere, dorsal view <bold>C</bold> right paramere, posterior view <bold>D</bold> left paramere. posterior view <bold>Q</bold> genital capsule, dorsal view. <italic><tp:taxon-name><tp:taxon-name-part taxon-name-part-type="genus" reg="Stenodema">S.</tp:taxon-name-part><tp:taxon-name-part taxon-name-part-type="species" reg="virens">virens</tp:taxon-name-part></tp:taxon-name></italic>. ZISP_ENT 00003616 <bold>E</bold> right paramere, dorsal view <bold>F</bold> left paramere, dorsal view <bold>G</bold> right paramere, posterior view <bold>H</bold> left paramere, posterior view <bold>R</bold> genital capsule <bold>V</bold> theca. <italic><tp:taxon-name><tp:taxon-name-part taxon-name-part-type="genus" reg="Stenodema">S.</tp:taxon-name-part><tp:taxon-name-part taxon-name-part-type="species" reg="calcarata">calcarata</tp:taxon-name-part></tp:taxon-name></italic>. ZISP_ENT 00002712 <bold>I</bold> right paramere, dorsal view <bold>J</bold> left paramere, dorsal view <bold>K</bold> right paramere, posterior view <bold>L</bold> left paramere, posterior view <bold>T</bold> genital capsule. <italic><tp:taxon-name><tp:taxon-name-part taxon-name-part-type="genus" reg="Stenodema">S.</tp:taxon-name-part><tp:taxon-name-part taxon-name-part-type="species" reg="holsata">holsata</tp:taxon-name-part></tp:taxon-name></italic>. ZISP_ENT 00003625 <bold>I</bold> right paramere, dorsal view <bold>J</bold> left paramere, dorsal view <bold>K</bold> right paramere, posterior view <bold>L</bold> left paramere, posterior view <bold>S</bold> theca; ZISP_ENT 00002803 <bold>T</bold> genital capsule.</p></caption><graphic xmlns:xlink="http://www.w3.org/1999/xlink" xlink:href="zookeys-1209-245_article-124766__-g005.jpg" position="float" orientation="portrait" xlink:type="simple" id="oo_1112625.jpg"><uri content-type="original_file" xlink:type="simple">https://binary.pensoft.net/fig/1112625</uri></graphic></fig><fig id="F7" position="float" orientation="portrait"><object-id xmlns:xlink="http://www.w3.org/1999/xlink" content-type="doi" xlink:type="simple">10.3897/zookeys.1209.124766.figure7</object-id><object-id xmlns:xlink="http://www.w3.org/1999/xlink" content-type="arpha" xlink:type="simple">2EECC15E-880B-54B6-BC9A-42B3ECAE2B77</object-id><label>Figure 7.</label><caption><p>Inflated vesica, <italic><tp:taxon-name><tp:taxon-name-part taxon-name-part-type="genus" reg="Stenodema">S.</tp:taxon-name-part><tp:taxon-name-part taxon-name-part-type="species" reg="laevigata">laevigata</tp:taxon-name-part></tp:taxon-name></italic>, ZISP_ENT 00002699 <bold>A</bold> dorsal view <bold>B</bold> left lateral view <bold>C</bold> ventral lateral view. <italic><tp:taxon-name><tp:taxon-name-part taxon-name-part-type="genus" reg="Stenodema">S.</tp:taxon-name-part><tp:taxon-name-part taxon-name-part-type="species" reg="turanica">turanica</tp:taxon-name-part></tp:taxon-name></italic>, ZISP_ENT 00003618 <bold>D</bold> dorsal view <bold>E</bold> left lateral view <bold>F</bold> ventral lateral view. <italic><tp:taxon-name><tp:taxon-name-part taxon-name-part-type="genus" reg="Stenodema">S.</tp:taxon-name-part><tp:taxon-name-part taxon-name-part-type="species" reg="virens">virens</tp:taxon-name-part></tp:taxon-name></italic>, ZISP_ENT 00003616 <bold>G</bold> dorsal view <bold>H</bold> ventral view <bold>I</bold> left lateral view.</p></caption><graphic xmlns:xlink="http://www.w3.org/1999/xlink" xlink:href="zookeys-1209-245_article-124766__-g007.jpg" position="float" orientation="portrait" xlink:type="simple" id="oo_1112627.jpg"><uri content-type="original_file" xlink:type="simple">https://binary.pensoft.net/fig/1112627</uri></graphic></fig><fig id="F9" position="float" orientation="portrait"><object-id xmlns:xlink="http://www.w3.org/1999/xlink" content-type="doi" xlink:type="simple">10.3897/zookeys.1209.124766.figure9</object-id><object-id xmlns:xlink="http://www.w3.org/1999/xlink" content-type="arpha" xlink:type="simple">FC18FB48-E170-5E08-BF2C-52710826963E</object-id><label>Figure 9.</label><caption><p>Digital images of habitus. <italic><tp:taxon-name><tp:taxon-name-part taxon-name-part-type="genus" reg="Stenodema">S.</tp:taxon-name-part><tp:taxon-name-part taxon-name-part-type="species" reg="pilosa">pilosa</tp:taxon-name-part></tp:taxon-name></italic>. specimens previously identified as <italic><tp:taxon-name><tp:taxon-name-part taxon-name-part-type="genus" reg="Stenodema">S.</tp:taxon-name-part><tp:taxon-name-part taxon-name-part-type="species" reg="trispinosa">trispinosa</tp:taxon-name-part></tp:taxon-name></italic><bold>A</bold> ♂ ZISP_ENT 00004882 <bold>B</bold> ♀ ZISP_ENT 00004886 <bold>C</bold> Lectotype of <italic><tp:taxon-name><tp:taxon-name-part taxon-name-part-type="genus" reg="Brachytropis">Brachytropis</tp:taxon-name-part><tp:taxon-name-part taxon-name-part-type="species" reg="pilosa">pilosa</tp:taxon-name-part></tp:taxon-name></italic><bold>D</bold> labels attached to the lectotype. <italic><tp:taxon-name><tp:taxon-name-part taxon-name-part-type="genus" reg="Stenodema">S.</tp:taxon-name-part><tp:taxon-name-part taxon-name-part-type="species" reg="calcarata">calcarata</tp:taxon-name-part></tp:taxon-name></italic><bold>E</bold> ♂ ZISP_ENT 00004876 <bold>F</bold> ♀ ZISP_ENT 00004864. <italic><tp:taxon-name><tp:taxon-name-part taxon-name-part-type="genus" reg="Stenodema">S.</tp:taxon-name-part><tp:taxon-name-part taxon-name-part-type="species" reg="laevigata">laevigata</tp:taxon-name-part></tp:taxon-name></italic><bold>G</bold> ♂ ZISP_ENT 00004921 <bold>H</bold> ♀ ZISP_ENT 00004923.</p></caption><graphic xmlns:xlink="http://www.w3.org/1999/xlink" xlink:href="zookeys-1209-245_article-124766__-g009.jpg" position="float" orientation="portrait" xlink:type="simple" id="oo_1112629.jpg"><uri content-type="original_file" xlink:type="simple">https://binary.pensoft.net/fig/1112629</uri></graphic></fig><fn-group><fn id="en3"><p>For more references and a list of synonyms see Carvalho (1959), Schuh (1995), and Kerzhner and Josifov (1999).</p></fn></fn-group></tp:treatment-sec><ref-list><ref id="B52"><mixed-citation xmlns:xlink="http://www.w3.org/1999/xlink" xlink:type="simple"><person-group><name name-style="western"><surname>Reuter</surname><given-names>OM</given-names></name></person-group> (<year>1904</year>) <article-title>Synopsis speciarum <italic><tp:taxon-name><tp:taxon-name-part taxon-name-part-type="genus">Stenodema</tp:taxon-name-part></tp:taxon-name></italic>-Arten Lap., m.</article-title><source>Öfversigt af Finska Vetenskapssocietetens Förhandlingar</source><volume>46</volume>(<issue>15</issue>): <fpage>1</fpage>–<lpage>21</lpage>.</mixed-citation></ref><ref id="B7"><mixed-citation xmlns:xlink="http://www.w3.org/1999/xlink" xlink:type="simple"><person-group><name name-style="western"><surname>Carvalho</surname><given-names>JCM</given-names></name></person-group> (<year>1959</year>) <article-title>A catalogue of the <tp:taxon-name><tp:taxon-name-part taxon-name-part-type="family">Miridae</tp:taxon-name-part></tp:taxon-name> of the world. Part IV.</article-title><source>Arquivos do Museu Nacional, Rio de Janeiro</source><volume>48</volume>: <fpage>1</fpage>–<lpage>384</lpage>.</mixed-citation></ref><ref id="B22"><mixed-citation xmlns:xlink="http://www.w3.org/1999/xlink" xlink:type="simple"><person-group><name name-style="western"><surname>Kerzhner</surname><given-names>IM</given-names></name><name name-style="western"><surname>Jaczewski</surname><given-names>TL</given-names></name></person-group> (<year>1964</year>) Family <tp:taxon-name><tp:taxon-name-part taxon-name-part-type="family">Isometopidae</tp:taxon-name-part></tp:taxon-name>. Family <tp:taxon-name><tp:taxon-name-part taxon-name-part-type="family">Miridae</tp:taxon-name-part></tp:taxon-name> (<tp:taxon-name><tp:taxon-name-part taxon-name-part-type="family">Capsidae</tp:taxon-name-part></tp:taxon-name>). In: Bei-Bienko GY (Ed.) Keys to the Insects of the European part of the USSR 1, Nauka, Moskova and Leningrad, 700–765 [In Russian].</mixed-citation></ref><ref id="B70"><mixed-citation xmlns:xlink="http://www.w3.org/1999/xlink" xlink:type="simple"><person-group><name name-style="western"><surname>Wagner</surname><given-names>E</given-names></name><name name-style="western"><surname>Weber</surname><given-names>HH</given-names></name></person-group> (<year>1964</year>) <article-title>Héteroptères <tp:taxon-name><tp:taxon-name-part taxon-name-part-type="family">Miridae</tp:taxon-name-part></tp:taxon-name>.</article-title><source>“MDUL” In “MDNM”: Faune de France</source><volume>67</volume>: <fpage>1</fpage>–<lpage>592</lpage>.</mixed-citation></ref><ref id="B69"><mixed-citation xmlns:xlink="http://www.w3.org/1999/xlink" xlink:type="simple"><person-group><name name-style="western"><surname>Wagner</surname><given-names>E</given-names></name></person-group> (<year>1974</year>) Die <tp:taxon-name><tp:taxon-name-part taxon-name-part-type="family">Miridae</tp:taxon-name-part></tp:taxon-name> Hahn, 1831, des Mitelmeerraumes und der Makaronesischen Inseln (<tp:taxon-name><tp:taxon-name-part taxon-name-part-type="order">Hemiptera</tp:taxon-name-part></tp:taxon-name>, <tp:taxon-name><tp:taxon-name-part taxon-name-part-type="suborder">Heteroptera</tp:taxon-name-part></tp:taxon-name>). Teil. 1. Entomologische Abhandlungen 37 (Supplement): 1–484. <ext-link xlink:href="10.1515/9783112653241" ext-link-type="doi" xlink:type="simple">https://doi.org/10.1515/9783112653241</ext-link></mixed-citation></ref><ref id="B39"><mixed-citation xmlns:xlink="http://www.w3.org/1999/xlink" xlink:type="simple"><person-group><name name-style="western"><surname>Muminov</surname><given-names>NN</given-names></name></person-group> (<year>1989</year>) <article-title>Species of the genus <italic><tp:taxon-name><tp:taxon-name-part taxon-name-part-type="genus">Stenodema</tp:taxon-name-part></tp:taxon-name></italic> (<tp:taxon-name><tp:taxon-name-part taxon-name-part-type="suborder">Heteroptera</tp:taxon-name-part></tp:taxon-name>: <tp:taxon-name><tp:taxon-name-part taxon-name-part-type="family">Miridae</tp:taxon-name-part></tp:taxon-name>) from the USSR and Mongolia.</article-title><source>Insects of Mongolia</source><volume>10</volume>: <fpage>126</fpage>–<lpage>135</lpage>. [in Russian]</mixed-citation></ref><ref id="B23"><mixed-citation xmlns:xlink="http://www.w3.org/1999/xlink" xlink:type="simple"><person-group><name name-style="western"><surname>Kerzhner</surname><given-names>IM</given-names></name><name name-style="western"><surname>Josifov</surname><given-names>M</given-names></name></person-group> (<year>1999</year>) <source><tp:taxon-name><tp:taxon-name-part taxon-name-part-type="infraorder">Cimicomorpha</tp:taxon-name-part></tp:taxon-name> II. In: Aukema B, Rieger C (Eds) Catalogue of the <tp:taxon-name><tp:taxon-name-part taxon-name-part-type="suborder">Heteroptera</tp:taxon-name-part></tp:taxon-name> of the Palearctic Region, Vol.</source><publisher-name>3</publisher-name>, <publisher-loc>Amsterdam, Netherlands Entomological Society</publisher-loc>, <size units="page">577 pp</size>.</mixed-citation></ref></ref-list></tp:taxon-treatment>
