# Supplementary material for: ﻿Delimitation of the widely distributed Palearctic Stenodema species (Hemiptera, Heteroptera, Miridae): insights from molecular and morphological data
Source: Zookeys. 2024 Aug 13;1209:245–94. doi: 10.3897/zookeys.1209.124766 (PMC11336388; doi:10.3897/zookeys.1209.124766)
Supplement: XML Treatment for Stenodema pilosa [file zookeys.1209.124766-treatment4.xml]

<!DOCTYPE tp:taxon-treatment
  PUBLIC "-//TaxonX//DTD Taxonomic Treatment Publishing DTD v0 20100105//EN" "tax-treatment-NSO.dtd">
<tp:taxon-treatment xmlns:tp="http://www.plazi.org/taxpub"><tp:treatment-meta><kwd-group><label>Taxon classification</label><kwd>
                <named-content content-type="kingdom">Animalia</named-content>
              </kwd><kwd>
                <named-content content-type="order">Hemiptera</named-content>
              </kwd><kwd>
                <named-content content-type="family">Miridae</named-content>
              </kwd></kwd-group><mixed-citation publication-type="journal"><person-group><name><surname>Namyatova</surname><given-names>Anna A.</given-names></name><name><surname>Dzhelali</surname><given-names>Polina A.</given-names></name><name><surname>Konstantinov</surname><given-names>Fedor V.</given-names></name></person-group><article-title>﻿Delimitation of the widely distributed Palearctic <italic><tp:taxon-name><tp:taxon-name-part taxon-name-part-type="genus" reg="Stenodema">Stenodema</tp:taxon-name-part></tp:taxon-name></italic> species (<tp:taxon-name><tp:taxon-name-part taxon-name-part-type="order">Hemiptera</tp:taxon-name-part></tp:taxon-name>, <tp:taxon-name><tp:taxon-name-part taxon-name-part-type="suborder">Heteroptera</tp:taxon-name-part></tp:taxon-name>, <tp:taxon-name><tp:taxon-name-part taxon-name-part-type="family">Miridae</tp:taxon-name-part></tp:taxon-name>): insights from molecular and morphological data</article-title><source>Zookeys</source><day>13</day><month>08</month><year>2024</year><volume>1209</volume><fpage>245</fpage><lpage>294</lpage><pub-id pub-id-type="doi">10.3897/zookeys.1209.124766</pub-id></mixed-citation></tp:treatment-meta><tp:nomenclature><label>﻿</label><tp:taxon-name>
              <object-id xmlns:xlink="http://www.w3.org/1999/xlink" content-type="arpha" xlink:type="simple">F1683262-14FF-59D3-8C03-C92125F9C299</object-id>
              <tp:taxon-name-part taxon-name-part-type="genus" reg="Stenodema">Stenodema</tp:taxon-name-part>
              <tp:taxon-name-part taxon-name-part-type="species" reg="pilosa">pilosa</tp:taxon-name-part>
            </tp:taxon-name><tp:taxon-authority>(Jakovlev, 1889)</tp:taxon-authority><xref ref-type="fig" rid="F1">Figs 1A, G, Q</xref><xref ref-type="fig" rid="F2">, 2D</xref><xref ref-type="fig" rid="F3">, 3G–I</xref><xref ref-type="fig" rid="F4">, 4E, H</xref><xref ref-type="fig" rid="F6">, 6N–P, R, S</xref><xref ref-type="fig" rid="F9">, 9A–D</xref><tp:nomenclature-citation-list><tp:nomenclature-citation><tp:taxon-name>
                  <tp:taxon-name-part taxon-name-part-type="genus" reg="Brachytropis">Brachytropis</tp:taxon-name-part>
                  <tp:taxon-name-part taxon-name-part-type="species" reg="pilosa">pilosa</tp:taxon-name-part>
                </tp:taxon-name><comment> Jakovlev, 1889: 243 (original description). </comment></tp:nomenclature-citation><tp:nomenclature-citation><tp:taxon-name>
                  <tp:taxon-name-part taxon-name-part-type="genus" reg="Stenodema">Stenodema</tp:taxon-name-part>
                  <tp:taxon-name-part taxon-name-part-type="species" reg="pilosum">pilosum</tp:taxon-name-part>
                </tp:taxon-name><comment>: <xref ref-type="bibr" rid="B52">Reuter 1904</xref>: 3 (comb. nov., key to species). </comment></tp:nomenclature-citation><tp:nomenclature-citation><tp:taxon-name>
                  <tp:taxon-name-part taxon-name-part-type="genus" reg="Stenodema">Stenodema</tp:taxon-name-part>
                  <tp:taxon-name-part taxon-name-part-type="species" reg="pilosa">pilosa</tp:taxon-name-part>
                </tp:taxon-name><comment>: <xref ref-type="bibr" rid="B39">Muminov 1989</xref>: 127 (key to species). </comment></tp:nomenclature-citation><tp:nomenclature-citation><tp:taxon-name>
                  <tp:taxon-name-part taxon-name-part-type="genus" reg="Stenodema">Stenodema</tp:taxon-name-part>
                  <tp:taxon-name-part taxon-name-part-type="species" reg="trispinosum">trispinosum</tp:taxon-name-part>
                </tp:taxon-name><comment> Reuter, 1904: 8 (original description); <xref ref-type="bibr" rid="B7">Carvalho 1959</xref>: 301 (catalogue); <xref ref-type="bibr" rid="B70">Wagner and Weber 1964</xref>: 93 (key to species); <xref ref-type="bibr" rid="B22">Kerzhner and Jaczewski 1964</xref>: 958 (key to species); <xref ref-type="bibr" rid="B69">Wagner 1974</xref>: 110 (key to species). New synonym. </comment></tp:nomenclature-citation><tp:nomenclature-citation><tp:taxon-name>
                  <tp:taxon-name-part taxon-name-part-type="genus" reg="Stenodema">Stenodema</tp:taxon-name-part>
                  <tp:taxon-name-part taxon-name-part-type="species" reg="trispinosa">trispinosa</tp:taxon-name-part>
                </tp:taxon-name><comment>: <xref ref-type="bibr" rid="B21">Kerzhner 1988</xref>: 99 (key to species); <xref ref-type="bibr" rid="B39">Muminov 1989</xref>: 126 (key to species); <xref ref-type="bibr" rid="B67">Vinokurov and Kanyukova 1995</xref>: 98 (key to species); <xref ref-type="bibr" rid="B23">Kerzhner and Josifov 1999</xref>: 191 (catalogue); <xref ref-type="bibr" rid="B75">Yasunaga 2019</xref>: 301 (key to species).<sup><xref ref-type="fn" rid="en4">4</xref></sup></comment></tp:nomenclature-citation></tp:nomenclature-citation-list></tp:nomenclature><tp:treatment-sec sec-type="type material" id="SECID0EPICI"><title>Type material examined.</title><p><bold><italic>Lectotype</italic></bold> of <italic><tp:taxon-name><tp:taxon-name-part taxon-name-part-type="genus" reg="Brachytropis">Brachytropis</tp:taxon-name-part><tp:taxon-name-part taxon-name-part-type="species" reg="pilosa">pilosa</tp:taxon-name-part></tp:taxon-name></italic> Jakovlev, 1889: China • ♀; Xinjang: Quiemo [oasis Tschertschen]; <named-content xmlns:xlink="http://www.w3.org/1999/xlink" content-type="dwc:verbatimCoordinates" xlink:type="simple"><named-content content-type="geo-json" specific-use="{&#34;type&#34;:&#34;Point&#34;,&#34;coordinates&#34;:[85.530000,38.140000]}" id="NCID0EIJCI" xlink:type="simple">38.14°N, 85.53°E</named-content></named-content>; 11 Jun 1885; NM Przhevalsky; (ZISP_ENT 00015588); (<named-content xmlns:xlink="http://www.w3.org/1999/xlink" content-type="dwc:institutional_code" xlink:title="Zoological Institute of the Russian Academy of Sciences" xlink:href="http://grbio.org/institution/zoological-institute-russian-academy-sciences" xlink:type="simple">ZISP</named-content>).</p><p><bold><italic>Lectotype</italic></bold> of <italic><tp:taxon-name><tp:taxon-name-part taxon-name-part-type="genus" reg="Stenodema">Stenodema</tp:taxon-name-part><tp:taxon-name-part taxon-name-part-type="species" reg="trispinosum">trispinosum</tp:taxon-name-part></tp:taxon-name></italic> Reuter, 1904: Russia: • ♀; Yakutia Rep., Batylim, Lena River; <named-content xmlns:xlink="http://www.w3.org/1999/xlink" content-type="dwc:verbatimCoordinates" xlink:type="simple"><named-content content-type="geo-json" specific-use="{&#34;type&#34;:&#34;Point&#34;,&#34;coordinates&#34;:[129.730000,62.020000]}" id="NCID0EGKCI" xlink:type="simple">62.02°N, 129.73°E</named-content></named-content>; 18–19 Jul 1901; B. Poppius; (<ext-link xmlns:xlink="http://www.w3.org/1999/xlink" xlink:href="http://id.luomus.fi/GZ.56520" ext-link-type="uri" xlink:type="simple">http://id.luomus.fi/GZ.56520</ext-link>); (<named-content xmlns:xlink="http://www.w3.org/1999/xlink" content-type="dwc:institutional_code" xlink:title="Finnish Museum of Natural History" xlink:href="http://grbio.org/institution/finnish-museum-natural-history" xlink:type="simple">MZH</named-content>).</p><p><bold><italic>Paralectotypes</italic></bold> of <italic><tp:taxon-name><tp:taxon-name-part taxon-name-part-type="genus" reg="Stenodema">Stenodema</tp:taxon-name-part><tp:taxon-name-part taxon-name-part-type="species" reg="trispinosum">trispinosum</tp:taxon-name-part></tp:taxon-name></italic> Reuter, 1904: Russia • ♀; Arkhangelsk Prov.: Solovetsky Islands; <named-content xmlns:xlink="http://www.w3.org/1999/xlink" content-type="dwc:verbatimCoordinates" xlink:type="simple"><named-content content-type="geo-json" specific-use="{&#34;type&#34;:&#34;Point&#34;,&#34;coordinates&#34;:[35.880000,65.080000]}" id="NCID0EJLCI" xlink:type="simple">65.08°N, 35.88°E</named-content></named-content>; no date provided; Levander; (<ext-link xmlns:xlink="http://www.w3.org/1999/xlink" xlink:href="http://id.luomus.fi/GZ.25545" ext-link-type="uri" xlink:type="simple">http://id.luomus.fi/GZ.25545</ext-link>); (<named-content xmlns:xlink="http://www.w3.org/1999/xlink" content-type="dwc:institutional_code" xlink:title="Finnish Museum of Natural History" xlink:href="http://grbio.org/institution/finnish-museum-natural-history" xlink:type="simple">MZH</named-content>) • 3♀; Buryatia Rep.: Dauria; <named-content xmlns:xlink="http://www.w3.org/1999/xlink" content-type="dwc:verbatimCoordinates" xlink:type="simple"><named-content content-type="geo-json" specific-use="{&#34;type&#34;:&#34;Point&#34;,&#34;coordinates&#34;:[115.000000,53.000000]}" id="NCID0E1LCI" xlink:type="simple">53°N, 115°E</named-content></named-content>; 1842; R.F. Sahlberg; (<ext-link xmlns:xlink="http://www.w3.org/1999/xlink" xlink:href="http://id.luomus.fi/GZ.56517" ext-link-type="uri" xlink:type="simple">http://id.luomus.fi/GZ.56517</ext-link>, <ext-link xmlns:xlink="http://www.w3.org/1999/xlink" xlink:href="http://id.luomus.fi/GZ.56518" ext-link-type="uri" xlink:type="simple">http://id.luomus.fi/GZ.56518</ext-link>, <ext-link xmlns:xlink="http://www.w3.org/1999/xlink" xlink:href="http://id.luomus.fi/GZ.56519" ext-link-type="uri" xlink:type="simple">http://id.luomus.fi/GZ.56519</ext-link>); (<named-content xmlns:xlink="http://www.w3.org/1999/xlink" content-type="dwc:institutional_code" xlink:title="Finnish Museum of Natural History" xlink:href="http://grbio.org/institution/finnish-museum-natural-history" xlink:type="simple">MZH</named-content>) • ♀; Khakassia Rep.: Sayanogorsk [Osnatjennaja]; <named-content xmlns:xlink="http://www.w3.org/1999/xlink" content-type="dwc:verbatimCoordinates" xlink:type="simple"><named-content content-type="geo-json" specific-use="{&#34;type&#34;:&#34;Point&#34;,&#34;coordinates&#34;:[91.400000,53.090000]}" id="NCID0EVMCI" xlink:type="simple">53.09°N, 91.40°E</named-content></named-content>; 1885; R.E. Hammarström; (<ext-link xmlns:xlink="http://www.w3.org/1999/xlink" xlink:href="http://id.luomus.fi/GZ.56523" ext-link-type="uri" xlink:type="simple">http://id.luomus.fi/GZ.56523</ext-link>); (<named-content xmlns:xlink="http://www.w3.org/1999/xlink" content-type="dwc:institutional_code" xlink:title="Finnish Museum of Natural History" xlink:href="http://grbio.org/institution/finnish-museum-natural-history" xlink:type="simple">MZH</named-content>) • ♀; Khanty-Mansi Autonomous Okrug: Leushi [Leusch]; <named-content xmlns:xlink="http://www.w3.org/1999/xlink" content-type="dwc:verbatimCoordinates" xlink:type="simple"><named-content content-type="geo-json" specific-use="{&#34;type&#34;:&#34;Point&#34;,&#34;coordinates&#34;:[65.720000,56.620000]}" id="NCID0EGNCI" xlink:type="simple">56.62°N, 65.72°E</named-content></named-content>; no date provided; N. Sundman; (<ext-link xmlns:xlink="http://www.w3.org/1999/xlink" xlink:href="http://id.luomus.fi/GZ.56516" ext-link-type="uri" xlink:type="simple">http://id.luomus.fi/GZ.56516</ext-link>); (<named-content xmlns:xlink="http://www.w3.org/1999/xlink" content-type="dwc:institutional_code" xlink:title="Finnish Museum of Natural History" xlink:href="http://grbio.org/institution/finnish-museum-natural-history" xlink:type="simple">MZH</named-content>) • ♀; Yakutia Rep.: Olekminsk; <named-content xmlns:xlink="http://www.w3.org/1999/xlink" content-type="dwc:verbatimCoordinates" xlink:type="simple"><named-content content-type="geo-json" specific-use="{&#34;type&#34;:&#34;Point&#34;,&#34;coordinates&#34;:[120.430000,60.370000]}" id="NCID0EXNCI" xlink:type="simple">60.37°N, 120.43°E</named-content></named-content>; 1901; B. Poppius; (<ext-link xmlns:xlink="http://www.w3.org/1999/xlink" xlink:href="http://id.luomus.fi/GZ.56521" ext-link-type="uri" xlink:type="simple">http://id.luomus.fi/GZ.56521</ext-link>); (<named-content xmlns:xlink="http://www.w3.org/1999/xlink" content-type="dwc:institutional_code" xlink:title="Finnish Museum of Natural History" xlink:href="http://grbio.org/institution/finnish-museum-natural-history" xlink:type="simple">MZH</named-content>) • ♀; Ust-Aldan <named-content xmlns:xlink="http://www.w3.org/1999/xlink" content-type="dwc:verbatimCoordinates" xlink:type="simple"><named-content content-type="geo-json" specific-use="{&#34;type&#34;:&#34;Point&#34;,&#34;coordinates&#34;:[129.410000,63.520000]}" id="NCID0EIOCI" xlink:type="simple">63.52°N, 129.41°E</named-content></named-content>; 13 Jul 1901; B. Poppius; (<ext-link xmlns:xlink="http://www.w3.org/1999/xlink" xlink:href="http://id.luomus.fi/GZ.56524" ext-link-type="uri" xlink:type="simple">http://id.luomus.fi/GZ.56524</ext-link>); (<named-content xmlns:xlink="http://www.w3.org/1999/xlink" content-type="dwc:institutional_code" xlink:title="Finnish Museum of Natural History" xlink:href="http://grbio.org/institution/finnish-museum-natural-history" xlink:type="simple">MZH</named-content>) • ♀; Yakutsk, <named-content xmlns:xlink="http://www.w3.org/1999/xlink" content-type="dwc:verbatimCoordinates" xlink:type="simple"><named-content content-type="geo-json" specific-use="{&#34;type&#34;:&#34;Point&#34;,&#34;coordinates&#34;:[129.730000,62.030000]}" id="NCID0EZOCI" xlink:type="simple">62.03°N, 129.73°E</named-content></named-content>; 1901; B. Poppius; (<ext-link xmlns:xlink="http://www.w3.org/1999/xlink" xlink:href="http://id.luomus.fi/GZ.56522" ext-link-type="uri" xlink:type="simple">http://id.luomus.fi/GZ.56522</ext-link>); (<named-content xmlns:xlink="http://www.w3.org/1999/xlink" content-type="dwc:institutional_code" xlink:title="Finnish Museum of Natural History" xlink:href="http://grbio.org/institution/finnish-museum-natural-history" xlink:type="simple">MZH</named-content>).</p></tp:treatment-sec><tp:treatment-sec sec-type="diagnosis" id="SECID0EHPCI"><title>Diagnosis.</title><p>Body length in male 5.4–6.4, in female 6.0–6.3; frons not protruding above clypeus base (as in Fig. I); labium reaching middle coxa but not surpassing it; hind femur only slightly tapering toward apex, with three spines ventroapically; setae on posterior margin of hind femur as dense as on other parts of femur, distinctly shorter than hind femur width (Fig. <xref ref-type="fig" rid="F2">2D</xref>); hind tibia straight basally (as in Fig. <xref ref-type="fig" rid="F2">2G</xref>); swelling above propleura suture straight (as in Fig. <xref ref-type="fig" rid="F1">1I</xref>); groove on posterior part of mesopleuron absent (as in Fig. <xref ref-type="fig" rid="F1">1M</xref>); paired pits between calli small, not discernible from punctures or absent (Fig. <xref ref-type="fig" rid="F1">1G</xref>); genital capsule slightly longer than wide; apex of genital capsule acute and curved left; left paramere socket with outgrowth (Fig. <xref ref-type="fig" rid="F6">6S</xref>); apical half of right paramere as wide as basal half, not bifurcate apically (Fig. <xref ref-type="fig" rid="F6">6N, O</xref>); left paramere with apical process acute and elongate in posterior view (Fig. <xref ref-type="fig" rid="F6">6P</xref>) and with swollen sensory lobe (Fig. <xref ref-type="fig" rid="F6">6M</xref>); vesica with two membranous lobes (Fig. <xref ref-type="fig" rid="F3">3G–I</xref>); dorsal labiate plate ~ 1.5× as long as wide; sclerotized ring ~ 1.5× as wide as long; distance between sclerotized rings ~ 0.3–0.4× as long as sclerotized ring width; membranous swelling on dorsal labiate plate absent (Fig. <xref ref-type="fig" rid="F4">4H</xref>); posterior wall without dorsal structure between interramal lobes (Fig. <xref ref-type="fig" rid="F4">4E</xref>).</p><fig id="F6" position="float" orientation="portrait"><object-id xmlns:xlink="http://www.w3.org/1999/xlink" content-type="doi" xlink:type="simple">10.3897/zookeys.1209.124766.figure6</object-id><object-id xmlns:xlink="http://www.w3.org/1999/xlink" content-type="arpha" xlink:type="simple">C18A9033-E89E-54B1-9F38-60909A38B4F8</object-id><label>Figure 6.</label><caption><p>Male genitalia. <italic><tp:taxon-name><tp:taxon-name-part taxon-name-part-type="genus" reg="Stenodema">S.</tp:taxon-name-part><tp:taxon-name-part taxon-name-part-type="species" reg="turanica">turanica</tp:taxon-name-part></tp:taxon-name></italic>. ZISP_ENT 00003654 <bold>A</bold> right paramere, dorsal view <bold>C</bold> right paramere, posterior view <bold>Q</bold> genital capsule, dorsal view; ZISP_ENT 00003618 <bold>B</bold> left paramere, dorsal view <bold>D</bold> left paramere, posterior view. <italic><tp:taxon-name><tp:taxon-name-part taxon-name-part-type="genus" reg="Stenodema">S.</tp:taxon-name-part><tp:taxon-name-part taxon-name-part-type="species" reg="sibirica">sibirica</tp:taxon-name-part></tp:taxon-name></italic>. ZISP_ENT 00003617 (vesica with long ridge) <bold>E</bold> right paramere, dorsal view <bold>F</bold> left paramere, dorsal view <bold>G</bold> right paramere, posterior view <bold>H</bold> left paramere, posterior view <bold>U</bold> genital capsule, dorsal view; ZISP_ENT 00003620 (vesica with short ridge) <bold>I</bold> right paramere, dorsal view <bold>J</bold> left paramere, dorsal view <bold>K</bold> right paramere, posterior view <bold>L</bold> left paramere, posterior view <bold>T</bold> genital capsule, dorsal view. <italic><tp:taxon-name><tp:taxon-name-part taxon-name-part-type="genus" reg="Stenodema">S.</tp:taxon-name-part><tp:taxon-name-part taxon-name-part-type="species" reg="pilosa">pilosa</tp:taxon-name-part></tp:taxon-name></italic>. ZISP_ENT 00003626 <bold>N</bold> right paramere, dorsal view <bold>M</bold> left paramere, dorsal view <bold>O</bold> right paramere, posterior view <bold>P</bold> left paramere, posterior view <bold>R</bold> theca <bold>S</bold> genital capsule, dorsal view.</p></caption><graphic xmlns:xlink="http://www.w3.org/1999/xlink" xlink:href="zookeys-1209-245_article-124766__-g006.jpg" position="float" orientation="portrait" xlink:type="simple" id="oo_1112626.jpg"><uri content-type="original_file" xlink:type="simple">https://binary.pensoft.net/fig/1112626</uri></graphic></fig></tp:treatment-sec><tp:treatment-sec sec-type="distribution" id="SECID0EVTCI"><title>Distribution.</title><p>In its currently accepted concept, <italic><tp:taxon-name><tp:taxon-name-part taxon-name-part-type="genus" reg="Stenodema">S.</tp:taxon-name-part><tp:taxon-name-part taxon-name-part-type="species" reg="pilosa">pilosa</tp:taxon-name-part></tp:taxon-name></italic> is a Holarctic species with a wide circumpolar distribution. It extends south to California, New Mexico, Texas, and Georgia in the Nearctic, and to France, Romania, Turkey, Transcaucasia, Central Asia, Central China, and Korea in the Palearctic (<xref ref-type="bibr" rid="B73">Wheeler and Henry 1992</xref>; <xref ref-type="bibr" rid="B23">Kerzhner and Josifov 1999</xref>). Based on the distribution pattern, <italic><tp:taxon-name><tp:taxon-name-part taxon-name-part-type="genus" reg="Stenodema">S.</tp:taxon-name-part><tp:taxon-name-part taxon-name-part-type="species" reg="trispinosa">trispinosa</tp:taxon-name-part></tp:taxon-name></italic>, here synonymized with <italic><tp:taxon-name><tp:taxon-name-part taxon-name-part-type="genus" reg="Stenodema">S.</tp:taxon-name-part><tp:taxon-name-part taxon-name-part-type="species" reg="pilosa">pilosa</tp:taxon-name-part></tp:taxon-name></italic>, is considered a true Holarctic species, with possible post-Pleistocene expansion from the Beringia refugium (<xref ref-type="bibr" rid="B34">Lattin and Oman 1983</xref>; <xref ref-type="bibr" rid="B73">Wheeler and Henry 1992</xref>).</p></tp:treatment-sec><tp:treatment-sec sec-type="notes" id="SECID0EMVCI"><title>Notes.</title><p><italic><tp:taxon-name><tp:taxon-name-part taxon-name-part-type="genus" reg="Stenodema">Stenodema</tp:taxon-name-part><tp:taxon-name-part taxon-name-part-type="species" reg="pilosa">pilosa</tp:taxon-name-part></tp:taxon-name></italic> was initially described within the genus <italic><tp:taxon-name><tp:taxon-name-part taxon-name-part-type="genus" reg="Brachytropis">Brachytropis</tp:taxon-name-part></tp:taxon-name></italic> Fieber, 1858 (<xref ref-type="bibr" rid="B17">Jakovlev 1889</xref>), an unnecessary new name for <tp:taxon-name><tp:taxon-name-part taxon-name-part-type="genus" reg="Brachystira">Brachystira</tp:taxon-name-part></tp:taxon-name> Fieber, 1858, currently recognized as a subgenus of <tp:taxon-name><tp:taxon-name-part taxon-name-part-type="genus" reg="Brachystira"/><tp:taxon-name-part taxon-name-part-type="subgenus" reg="Stenodema">Stenodema</tp:taxon-name-part></tp:taxon-name> (<xref ref-type="bibr" rid="B52">Reuter 1904</xref>). In the original description <xref ref-type="bibr" rid="B17">Jakovlev (1889)</xref> mentioned that this species had two spines on the hind femur. <xref ref-type="bibr" rid="B52">Reuter (1904)</xref> described <italic><tp:taxon-name><tp:taxon-name-part taxon-name-part-type="genus" reg="Stenodema">Stenodema</tp:taxon-name-part><tp:taxon-name-part taxon-name-part-type="species" reg="trispinosa">trispinosa</tp:taxon-name-part></tp:taxon-name></italic> as a distinctive species with three spines on the hind femur. He included <italic><tp:taxon-name><tp:taxon-name-part taxon-name-part-type="genus" reg="Stenodema">S.</tp:taxon-name-part><tp:taxon-name-part taxon-name-part-type="species" reg="pilosa">pilosa</tp:taxon-name-part></tp:taxon-name></italic> in his key to species based solely on the original description, noting that he had not personally examined specimens of this species. <xref ref-type="bibr" rid="B39">Muminov (1989)</xref> designated the lectotype of <italic><tp:taxon-name><tp:taxon-name-part taxon-name-part-type="genus" reg="Brachytropis">B.</tp:taxon-name-part><tp:taxon-name-part taxon-name-part-type="species" reg="pilosa">pilosa</tp:taxon-name-part></tp:taxon-name></italic> and mentioned that it had three spines on the hind femur, and that <italic><tp:taxon-name><tp:taxon-name-part taxon-name-part-type="genus" reg="Stenodema">S.</tp:taxon-name-part><tp:taxon-name-part taxon-name-part-type="species" reg="pilosa">pilosa</tp:taxon-name-part></tp:taxon-name></italic> and <italic><tp:taxon-name><tp:taxon-name-part taxon-name-part-type="genus" reg="Stenodema">S.</tp:taxon-name-part><tp:taxon-name-part taxon-name-part-type="species" reg="trispinosa">trispinosa</tp:taxon-name-part></tp:taxon-name></italic> did not have any differences in the male genitalia structures. He hypothesized that <xref ref-type="bibr" rid="B17">Jakovlev (1889)</xref> indicated the presence of two spines on the hind femur in <italic><tp:taxon-name><tp:taxon-name-part taxon-name-part-type="genus" reg="Brachytropis">B.</tp:taxon-name-part><tp:taxon-name-part taxon-name-part-type="species" reg="pilosa">pilosa</tp:taxon-name-part></tp:taxon-name></italic> due to the relatively small size of the basal one. However, he followed Reuter’s key in other respects and differentiated these two species by the length of antennal segment I, although exact measurements or ratios were not provided, and by the length of setae on this segment and hind tibiae.</p><p>We examined the lectotypes of both species as well as other specimens authentically identified as <italic><tp:taxon-name><tp:taxon-name-part taxon-name-part-type="genus" reg="Stenodema">S.</tp:taxon-name-part><tp:taxon-name-part taxon-name-part-type="species" reg="pilosa">pilosa</tp:taxon-name-part></tp:taxon-name></italic>, and did not find any characters separating this species from <italic><tp:taxon-name><tp:taxon-name-part taxon-name-part-type="genus" reg="Stenodema">S.</tp:taxon-name-part><tp:taxon-name-part taxon-name-part-type="species" reg="trispinosa">trispinosa</tp:taxon-name-part></tp:taxon-name></italic>. Most probably, <italic><tp:taxon-name><tp:taxon-name-part taxon-name-part-type="genus" reg="Stenodema">S.</tp:taxon-name-part><tp:taxon-name-part taxon-name-part-type="species" reg="trispinosa">trispinosa</tp:taxon-name-part></tp:taxon-name></italic> was treated as a separate new species by <xref ref-type="bibr" rid="B52">Reuter (1904)</xref>, because of the mistake in the description of <italic><tp:taxon-name><tp:taxon-name-part taxon-name-part-type="genus" reg="Stenodema">S.</tp:taxon-name-part><tp:taxon-name-part taxon-name-part-type="species" reg="pilosa">pilosa</tp:taxon-name-part></tp:taxon-name></italic>. According to our measurements, <italic><tp:taxon-name><tp:taxon-name-part taxon-name-part-type="genus" reg="Stenodema">S.</tp:taxon-name-part><tp:taxon-name-part taxon-name-part-type="species" reg="pilosa">pilosa</tp:taxon-name-part></tp:taxon-name></italic> and <italic><tp:taxon-name><tp:taxon-name-part taxon-name-part-type="genus" reg="Stenodema">S.</tp:taxon-name-part><tp:taxon-name-part taxon-name-part-type="species" reg="trispinosa">trispinosa</tp:taxon-name-part></tp:taxon-name></italic> do not differ in the antennal segment II length and we could not find any differences in the setae on the hind tibia. We fully concur with <xref ref-type="bibr" rid="B39">Muminov (1989)</xref> regarding the lack of differences in the male genitalia structure, and we were unable to identify any distinctions in the female genitalia either. Therefore, we synonymize <italic><tp:taxon-name><tp:taxon-name-part taxon-name-part-type="genus" reg="Stenodema">S.</tp:taxon-name-part><tp:taxon-name-part taxon-name-part-type="species" reg="trispinosa">trispinosa</tp:taxon-name-part></tp:taxon-name></italic> Reuter, 1904 with <italic><tp:taxon-name><tp:taxon-name-part taxon-name-part-type="genus" reg="Stenodema">S.</tp:taxon-name-part><tp:taxon-name-part taxon-name-part-type="species" reg="pilosa">pilosa</tp:taxon-name-part></tp:taxon-name></italic> (Jakovlev, 1889).</p></tp:treatment-sec><tp:treatment-sec><!--Section generated to contain objects referenced in tp:taxon-treatment.--><fig id="F1" position="float" orientation="portrait"><object-id xmlns:xlink="http://www.w3.org/1999/xlink" content-type="doi" xlink:type="simple">10.3897/zookeys.1209.124766.figure1</object-id><object-id xmlns:xlink="http://www.w3.org/1999/xlink" content-type="arpha" xlink:type="simple">CF26625B-C52E-5BA4-B704-1BFDB726EAD1</object-id><label>Figure 1.</label><caption><p>SEM images. <italic><tp:taxon-name><tp:taxon-name-part taxon-name-part-type="genus" reg="Stenodema">S.</tp:taxon-name-part><tp:taxon-name-part taxon-name-part-type="species" reg="pilosa">pilosa</tp:taxon-name-part></tp:taxon-name></italic><bold>A</bold> head, anterior view. ZISP_ENT 00009372 <bold>G</bold> head and pronotum, dorsal view, ZISP_ENT 00009372 <bold>Q</bold> hind tarsus, ZISP_ENT 00009386. <italic><tp:taxon-name><tp:taxon-name-part taxon-name-part-type="genus" reg="Stenodema">S.</tp:taxon-name-part><tp:taxon-name-part taxon-name-part-type="species" reg="turanica">turanica</tp:taxon-name-part></tp:taxon-name></italic><bold>B</bold> head, anterior view, ZISP_ENT 00004934 <bold>C</bold> head, lateral view, ZISP_ENT 00004934. <italic><tp:taxon-name><tp:taxon-name-part taxon-name-part-type="genus" reg="Stenodema">S.</tp:taxon-name-part><tp:taxon-name-part taxon-name-part-type="species" reg="holsata">holsata</tp:taxon-name-part></tp:taxon-name></italic><bold>D</bold> pretarsus, dorsal view, ZISP_ENT 00013676 <bold>F</bold> head and pronotum, dorsal view, ZISP_ENT 00007905. <italic><tp:taxon-name><tp:taxon-name-part taxon-name-part-type="genus" reg="Stenodema">S.</tp:taxon-name-part><tp:taxon-name-part taxon-name-part-type="species" reg="calcarata">calcarata</tp:taxon-name-part></tp:taxon-name></italic><bold>E</bold> head and pronotum, dorsal view, ZISP_ENT 00007331 <bold>I</bold> head and pronotum, lateral view, ZISP_ENT 00013671 <bold>L</bold> thoracic pleura, ZISP_ENT 00007386 <bold>N</bold> labium, ZISP_ENT 00007382. <italic><tp:taxon-name><tp:taxon-name-part taxon-name-part-type="genus" reg="Stenodema">S.</tp:taxon-name-part><tp:taxon-name-part taxon-name-part-type="species" reg="laevigata">laevigata</tp:taxon-name-part></tp:taxon-name></italic><bold>H</bold> head and pronotum, lateral view, ZISP_ENT 00005650 <bold>K</bold> thoracic pleura, ZISP_ENT 00007921 <bold>O</bold> labium, ZISP_ENT 00013673. <italic><tp:taxon-name><tp:taxon-name-part taxon-name-part-type="genus" reg="Stenodema">S.</tp:taxon-name-part><tp:taxon-name-part taxon-name-part-type="species" reg="virens">virens</tp:taxon-name-part></tp:taxon-name></italic><bold>J</bold> scutellum, clavus. and corium, ZISP_ENT 00003645 <bold>P</bold> cuneus and membrane, ZISP_ENT 00003645. <italic><tp:taxon-name><tp:taxon-name-part taxon-name-part-type="genus" reg="Stenodema">S.</tp:taxon-name-part><tp:taxon-name-part taxon-name-part-type="species" reg="sibirica">sibirica</tp:taxon-name-part></tp:taxon-name></italic><bold>M</bold> thoracic pleura, ZISP_ENT 00004930.</p></caption><graphic xmlns:xlink="http://www.w3.org/1999/xlink" xlink:href="zookeys-1209-245_article-124766__-g001.jpg" position="float" orientation="portrait" xlink:type="simple" id="oo_1112621.jpg"><uri content-type="original_file" xlink:type="simple">https://binary.pensoft.net/fig/1112621</uri></graphic></fig><fig id="F2" position="float" orientation="portrait"><object-id xmlns:xlink="http://www.w3.org/1999/xlink" content-type="doi" xlink:type="simple">10.3897/zookeys.1209.124766.figure2</object-id><object-id xmlns:xlink="http://www.w3.org/1999/xlink" content-type="arpha" xlink:type="simple">611BCC92-7D28-59A3-A5D8-8A0D702418DF</object-id><label>Figure 2.</label><caption><p>SEM images. <italic><tp:taxon-name><tp:taxon-name-part taxon-name-part-type="genus" reg="Stenodema">S.</tp:taxon-name-part><tp:taxon-name-part taxon-name-part-type="species" reg="calcarata">calcarata</tp:taxon-name-part></tp:taxon-name></italic><bold>A</bold> hind femur, ZISP_ENT 00007331 <bold>G</bold> pretarsus ventrally, ZISP_ENT 00013668 <bold>J</bold> hind tibia, ZISP_ENT 00007331. <italic><tp:taxon-name><tp:taxon-name-part taxon-name-part-type="genus" reg="Stenodema">S.</tp:taxon-name-part><tp:taxon-name-part taxon-name-part-type="species" reg="virens">virens</tp:taxon-name-part></tp:taxon-name></italic><bold>B</bold> hind femur, ZISP_ENT 00003645. <italic><tp:taxon-name><tp:taxon-name-part taxon-name-part-type="genus" reg="Stenodema">S.</tp:taxon-name-part><tp:taxon-name-part taxon-name-part-type="species" reg="turanica">turanica</tp:taxon-name-part></tp:taxon-name></italic><bold>C</bold> hind femur, ZISP_ENT 00004938 <bold>I</bold> hind tibia, ZISP_ENT 00004938. <italic><tp:taxon-name><tp:taxon-name-part taxon-name-part-type="genus" reg="Stenodema">S.</tp:taxon-name-part><tp:taxon-name-part taxon-name-part-type="species" reg="pilosa">pilosa</tp:taxon-name-part></tp:taxon-name></italic><bold>D</bold> hind femur, ZISP_ENT 00009371. <italic><tp:taxon-name><tp:taxon-name-part taxon-name-part-type="genus" reg="Stenodema">S.</tp:taxon-name-part><tp:taxon-name-part taxon-name-part-type="species" reg="laevigata">laevigata</tp:taxon-name-part></tp:taxon-name></italic><bold>E</bold> hind femur, ZISP_ENT 00006444. <italic><tp:taxon-name><tp:taxon-name-part taxon-name-part-type="genus" reg="Stenodema">S.</tp:taxon-name-part><tp:taxon-name-part taxon-name-part-type="species" reg="sibirica">sibirica</tp:taxon-name-part></tp:taxon-name></italic><bold>F</bold> hind femur, ZISP_ENT 00003705. <italic><tp:taxon-name><tp:taxon-name-part taxon-name-part-type="genus" reg="Stenodema">S.</tp:taxon-name-part><tp:taxon-name-part taxon-name-part-type="species" reg="holsata">holsata</tp:taxon-name-part></tp:taxon-name></italic><bold>H</bold> hind femur, ZISP_ENT 00013674.</p></caption><graphic xmlns:xlink="http://www.w3.org/1999/xlink" xlink:href="zookeys-1209-245_article-124766__-g002.jpg" position="float" orientation="portrait" xlink:type="simple" id="oo_1112622.jpg"><uri content-type="original_file" xlink:type="simple">https://binary.pensoft.net/fig/1112622</uri></graphic></fig><fig id="F3" position="float" orientation="portrait"><object-id xmlns:xlink="http://www.w3.org/1999/xlink" content-type="doi" xlink:type="simple">10.3897/zookeys.1209.124766.figure3</object-id><object-id xmlns:xlink="http://www.w3.org/1999/xlink" content-type="arpha" xlink:type="simple">DFB73210-5336-5AAA-9DE9-5FC073D18BCC</object-id><label>Figure 3.</label><caption><p>Inflated vesica. <italic><tp:taxon-name><tp:taxon-name-part taxon-name-part-type="genus" reg="Stenodema">S.</tp:taxon-name-part><tp:taxon-name-part taxon-name-part-type="species" reg="calcarata">calcarata</tp:taxon-name-part></tp:taxon-name></italic>. ZISP_ENT 00002712 <bold>A</bold> dorsal view <bold>B</bold> left lateral view <bold>C</bold> ventral lateral view. <italic><tp:taxon-name><tp:taxon-name-part taxon-name-part-type="genus" reg="Stenodema">S.</tp:taxon-name-part><tp:taxon-name-part taxon-name-part-type="species" reg="holsata">holsata</tp:taxon-name-part></tp:taxon-name></italic>. ZISP_ENT 00003625 <bold>D</bold> dorsal view <bold>E</bold> ventral <bold>F</bold> left lateral view. <italic><tp:taxon-name><tp:taxon-name-part taxon-name-part-type="genus" reg="Stenodema">S.</tp:taxon-name-part><tp:taxon-name-part taxon-name-part-type="species" reg="pilosa">pilosa</tp:taxon-name-part></tp:taxon-name></italic>. ZISP_ENT 00003626 <bold>G</bold> dorsal view <bold>H</bold> left lateral view <bold>I</bold> ventral view.</p></caption><graphic xmlns:xlink="http://www.w3.org/1999/xlink" xlink:href="zookeys-1209-245_article-124766__-g003.jpg" position="float" orientation="portrait" xlink:type="simple" id="oo_1112623.jpg"><uri content-type="original_file" xlink:type="simple">https://binary.pensoft.net/fig/1112623</uri></graphic></fig><fig id="F4" position="float" orientation="portrait"><object-id xmlns:xlink="http://www.w3.org/1999/xlink" content-type="doi" xlink:type="simple">10.3897/zookeys.1209.124766.figure4</object-id><object-id xmlns:xlink="http://www.w3.org/1999/xlink" content-type="arpha" xlink:type="simple">C3055F50-1C54-586C-ABAD-BCE0B71B6F36</object-id><label>Figure 4.</label><caption><p>Female genitalia. <italic><tp:taxon-name><tp:taxon-name-part taxon-name-part-type="genus" reg="Stenodema">S.</tp:taxon-name-part><tp:taxon-name-part taxon-name-part-type="species" reg="calcarata">calcarata</tp:taxon-name-part></tp:taxon-name></italic>. ZISP_ENT 00002737 <bold>A</bold> dorsal labiate plate <bold>C</bold> posterior wall of bursa copulatrix. <italic><tp:taxon-name><tp:taxon-name-part taxon-name-part-type="genus" reg="Stenodema">S.</tp:taxon-name-part><tp:taxon-name-part taxon-name-part-type="species" reg="holsata">holsata</tp:taxon-name-part></tp:taxon-name></italic>. ZISP_ENT 00003679 <bold>B</bold> posterior wall of bursa copulatrix <bold>D</bold> dorsal labiate plate. <italic><tp:taxon-name><tp:taxon-name-part taxon-name-part-type="genus" reg="Stenodema">S.</tp:taxon-name-part><tp:taxon-name-part taxon-name-part-type="species" reg="pilosa">pilosa</tp:taxon-name-part></tp:taxon-name></italic>. ZISP_ENT 00002732 <bold>E</bold> posterior wall of bursa copulatrix <bold>H</bold> dorsal labiate plate. <italic><tp:taxon-name><tp:taxon-name-part taxon-name-part-type="genus" reg="Stenodema">S.</tp:taxon-name-part><tp:taxon-name-part taxon-name-part-type="species" reg="laevigata">laevigata</tp:taxon-name-part></tp:taxon-name></italic>. ZISP_ENT 00002738 <bold>F</bold> dorsal labiate plate <bold>G</bold> posterior wall of bursa copulatrix.</p></caption><graphic xmlns:xlink="http://www.w3.org/1999/xlink" xlink:href="zookeys-1209-245_article-124766__-g004.jpg" position="float" orientation="portrait" xlink:type="simple" id="oo_1112624.jpg"><uri content-type="original_file" xlink:type="simple">https://binary.pensoft.net/fig/1112624</uri></graphic></fig><fig id="F9" position="float" orientation="portrait"><object-id xmlns:xlink="http://www.w3.org/1999/xlink" content-type="doi" xlink:type="simple">10.3897/zookeys.1209.124766.figure9</object-id><object-id xmlns:xlink="http://www.w3.org/1999/xlink" content-type="arpha" xlink:type="simple">FC18FB48-E170-5E08-BF2C-52710826963E</object-id><label>Figure 9.</label><caption><p>Digital images of habitus. <italic><tp:taxon-name><tp:taxon-name-part taxon-name-part-type="genus" reg="Stenodema">S.</tp:taxon-name-part><tp:taxon-name-part taxon-name-part-type="species" reg="pilosa">pilosa</tp:taxon-name-part></tp:taxon-name></italic>. specimens previously identified as <italic><tp:taxon-name><tp:taxon-name-part taxon-name-part-type="genus" reg="Stenodema">S.</tp:taxon-name-part><tp:taxon-name-part taxon-name-part-type="species" reg="trispinosa">trispinosa</tp:taxon-name-part></tp:taxon-name></italic><bold>A</bold> ♂ ZISP_ENT 00004882 <bold>B</bold> ♀ ZISP_ENT 00004886 <bold>C</bold> Lectotype of <italic><tp:taxon-name><tp:taxon-name-part taxon-name-part-type="genus" reg="Brachytropis">Brachytropis</tp:taxon-name-part><tp:taxon-name-part taxon-name-part-type="species" reg="pilosa">pilosa</tp:taxon-name-part></tp:taxon-name></italic><bold>D</bold> labels attached to the lectotype. <italic><tp:taxon-name><tp:taxon-name-part taxon-name-part-type="genus" reg="Stenodema">S.</tp:taxon-name-part><tp:taxon-name-part taxon-name-part-type="species" reg="calcarata">calcarata</tp:taxon-name-part></tp:taxon-name></italic><bold>E</bold> ♂ ZISP_ENT 00004876 <bold>F</bold> ♀ ZISP_ENT 00004864. <italic><tp:taxon-name><tp:taxon-name-part taxon-name-part-type="genus" reg="Stenodema">S.</tp:taxon-name-part><tp:taxon-name-part taxon-name-part-type="species" reg="laevigata">laevigata</tp:taxon-name-part></tp:taxon-name></italic><bold>G</bold> ♂ ZISP_ENT 00004921 <bold>H</bold> ♀ ZISP_ENT 00004923.</p></caption><graphic xmlns:xlink="http://www.w3.org/1999/xlink" xlink:href="zookeys-1209-245_article-124766__-g009.jpg" position="float" orientation="portrait" xlink:type="simple" id="oo_1112629.jpg"><uri content-type="original_file" xlink:type="simple">https://binary.pensoft.net/fig/1112629</uri></graphic></fig><fn-group><fn id="en4"><p>For more references and a list of synonyms see Carvalho (1959), Schuh (1995), and Kerzhner and Josifov (1999).</p></fn></fn-group></tp:treatment-sec><ref-list><ref id="B52"><mixed-citation xmlns:xlink="http://www.w3.org/1999/xlink" xlink:type="simple"><person-group><name name-style="western"><surname>Reuter</surname><given-names>OM</given-names></name></person-group> (<year>1904</year>) <article-title>Synopsis speciarum <italic><tp:taxon-name><tp:taxon-name-part taxon-name-part-type="genus">Stenodema</tp:taxon-name-part></tp:taxon-name></italic>-Arten Lap., m.</article-title><source>Öfversigt af Finska Vetenskapssocietetens Förhandlingar</source><volume>46</volume>(<issue>15</issue>): <fpage>1</fpage>–<lpage>21</lpage>.</mixed-citation></ref><ref id="B39"><mixed-citation xmlns:xlink="http://www.w3.org/1999/xlink" xlink:type="simple"><person-group><name name-style="western"><surname>Muminov</surname><given-names>NN</given-names></name></person-group> (<year>1989</year>) <article-title>Species of the genus <italic><tp:taxon-name><tp:taxon-name-part taxon-name-part-type="genus">Stenodema</tp:taxon-name-part></tp:taxon-name></italic> (<tp:taxon-name><tp:taxon-name-part taxon-name-part-type="suborder">Heteroptera</tp:taxon-name-part></tp:taxon-name>: <tp:taxon-name><tp:taxon-name-part taxon-name-part-type="family">Miridae</tp:taxon-name-part></tp:taxon-name>) from the USSR and Mongolia.</article-title><source>Insects of Mongolia</source><volume>10</volume>: <fpage>126</fpage>–<lpage>135</lpage>. [in Russian]</mixed-citation></ref><ref id="B7"><mixed-citation xmlns:xlink="http://www.w3.org/1999/xlink" xlink:type="simple"><person-group><name name-style="western"><surname>Carvalho</surname><given-names>JCM</given-names></name></person-group> (<year>1959</year>) <article-title>A catalogue of the <tp:taxon-name><tp:taxon-name-part taxon-name-part-type="family">Miridae</tp:taxon-name-part></tp:taxon-name> of the world. Part IV.</article-title><source>Arquivos do Museu Nacional, Rio de Janeiro</source><volume>48</volume>: <fpage>1</fpage>–<lpage>384</lpage>.</mixed-citation></ref><ref id="B70"><mixed-citation xmlns:xlink="http://www.w3.org/1999/xlink" xlink:type="simple"><person-group><name name-style="western"><surname>Wagner</surname><given-names>E</given-names></name><name name-style="western"><surname>Weber</surname><given-names>HH</given-names></name></person-group> (<year>1964</year>) <article-title>Héteroptères <tp:taxon-name><tp:taxon-name-part taxon-name-part-type="family">Miridae</tp:taxon-name-part></tp:taxon-name>.</article-title><source>“MDUL” In “MDNM”: Faune de France</source><volume>67</volume>: <fpage>1</fpage>–<lpage>592</lpage>.</mixed-citation></ref><ref id="B22"><mixed-citation xmlns:xlink="http://www.w3.org/1999/xlink" xlink:type="simple"><person-group><name name-style="western"><surname>Kerzhner</surname><given-names>IM</given-names></name><name name-style="western"><surname>Jaczewski</surname><given-names>TL</given-names></name></person-group> (<year>1964</year>) Family <tp:taxon-name><tp:taxon-name-part taxon-name-part-type="family">Isometopidae</tp:taxon-name-part></tp:taxon-name>. Family <tp:taxon-name><tp:taxon-name-part taxon-name-part-type="family">Miridae</tp:taxon-name-part></tp:taxon-name> (<tp:taxon-name><tp:taxon-name-part taxon-name-part-type="family">Capsidae</tp:taxon-name-part></tp:taxon-name>). In: Bei-Bienko GY (Ed.) Keys to the Insects of the European part of the USSR 1, Nauka, Moskova and Leningrad, 700–765 [In Russian].</mixed-citation></ref><ref id="B69"><mixed-citation xmlns:xlink="http://www.w3.org/1999/xlink" xlink:type="simple"><person-group><name name-style="western"><surname>Wagner</surname><given-names>E</given-names></name></person-group> (<year>1974</year>) Die <tp:taxon-name><tp:taxon-name-part taxon-name-part-type="family">Miridae</tp:taxon-name-part></tp:taxon-name> Hahn, 1831, des Mitelmeerraumes und der Makaronesischen Inseln (<tp:taxon-name><tp:taxon-name-part taxon-name-part-type="order">Hemiptera</tp:taxon-name-part></tp:taxon-name>, <tp:taxon-name><tp:taxon-name-part taxon-name-part-type="suborder">Heteroptera</tp:taxon-name-part></tp:taxon-name>). Teil. 1. Entomologische Abhandlungen 37 (Supplement): 1–484. <ext-link xlink:href="10.1515/9783112653241" ext-link-type="doi" xlink:type="simple">https://doi.org/10.1515/9783112653241</ext-link></mixed-citation></ref><ref id="B21"><mixed-citation xmlns:xlink="http://www.w3.org/1999/xlink" xlink:type="simple"><person-group><name name-style="western"><surname>Kerzhner</surname><given-names>IM</given-names></name></person-group> (<year>1988</year>) Infraorder <tp:taxon-name><tp:taxon-name-part taxon-name-part-type="infraorder">Cimicomorpha</tp:taxon-name-part></tp:taxon-name>. 21. Family <tp:taxon-name><tp:taxon-name-part taxon-name-part-type="family">Miridae</tp:taxon-name-part></tp:taxon-name> (<tp:taxon-name><tp:taxon-name-part taxon-name-part-type="family">Capsidae</tp:taxon-name-part></tp:taxon-name>). In: Ler PA (Ed.) Keys to the identification of insects of the Soviet Far East. Vol. 2, Nauka, Leningrad, 778–857 [in Russian].</mixed-citation></ref><ref id="B67"><mixed-citation xmlns:xlink="http://www.w3.org/1999/xlink" xlink:type="simple"><person-group><name name-style="western"><surname>Vinokurov</surname><given-names>NN</given-names></name><name name-style="western"><surname>Kanyukova</surname><given-names>EV</given-names></name></person-group> (<year>1995</year>) <source><tp:taxon-name><tp:taxon-name-part taxon-name-part-type="suborder">Heteroptera</tp:taxon-name-part></tp:taxon-name> of Siberia.</source><publisher-name>Nauka</publisher-name>, <publisher-loc>Novosibirsk</publisher-loc>, <size units="page">238 pp</size>. [in Russian]</mixed-citation></ref><ref id="B23"><mixed-citation xmlns:xlink="http://www.w3.org/1999/xlink" xlink:type="simple"><person-group><name name-style="western"><surname>Kerzhner</surname><given-names>IM</given-names></name><name name-style="western"><surname>Josifov</surname><given-names>M</given-names></name></person-group> (<year>1999</year>) <source><tp:taxon-name><tp:taxon-name-part taxon-name-part-type="infraorder">Cimicomorpha</tp:taxon-name-part></tp:taxon-name> II. In: Aukema B, Rieger C (Eds) Catalogue of the <tp:taxon-name><tp:taxon-name-part taxon-name-part-type="suborder">Heteroptera</tp:taxon-name-part></tp:taxon-name> of the Palearctic Region, Vol.</source><publisher-name>3</publisher-name>, <publisher-loc>Amsterdam, Netherlands Entomological Society</publisher-loc>, <size units="page">577 pp</size>.</mixed-citation></ref><ref id="B75"><mixed-citation xmlns:xlink="http://www.w3.org/1999/xlink" xlink:type="simple"><person-group><name name-style="western"><surname>Yasunaga</surname><given-names>T</given-names></name></person-group> (<year>2019</year>) <article-title>Taxonomic review of the plant bug genus <italic><tp:taxon-name><tp:taxon-name-part taxon-name-part-type="genus">Stenodema</tp:taxon-name-part></tp:taxon-name></italic> in Japan, with description of a new species (<tp:taxon-name><tp:taxon-name-part taxon-name-part-type="order">Hemiptera</tp:taxon-name-part></tp:taxon-name>: <tp:taxon-name><tp:taxon-name-part taxon-name-part-type="suborder">Heteroptera</tp:taxon-name-part></tp:taxon-name>: <tp:taxon-name><tp:taxon-name-part taxon-name-part-type="family">Miridae</tp:taxon-name-part></tp:taxon-name>).</article-title><source>Heteropterus Revista de Entomología</source><volume>19</volume>(<issue>2</issue>): <fpage>295</fpage>–<lpage>311</lpage>.</mixed-citation></ref><ref id="B73"><mixed-citation xmlns:xlink="http://www.w3.org/1999/xlink" xlink:type="simple"><person-group><name name-style="western"><surname>Wheeler</surname><given-names>AG</given-names></name><name name-style="western"><surname>Henry</surname><given-names>TJ</given-names></name></person-group> (<year>1992</year>) <source>A synthesis of the Holarctic <tp:taxon-name><tp:taxon-name-part taxon-name-part-type="family">Miridae</tp:taxon-name-part></tp:taxon-name> (<tp:taxon-name><tp:taxon-name-part taxon-name-part-type="suborder">Heteroptera</tp:taxon-name-part></tp:taxon-name>): distribution, biology, and origin, with emphasis on North America.</source><publisher-name>Entomological Society of America</publisher-name>, <publisher-loc>The Thomas Say Foundation, Vol. XV</publisher-loc>, <size units="page">282 pp</size>.</mixed-citation></ref><ref id="B34"><mixed-citation xmlns:xlink="http://www.w3.org/1999/xlink" xlink:type="simple"><person-group><name name-style="western"><surname>Lattin</surname><given-names>JD</given-names></name><name name-style="western"><surname>Oman</surname><given-names>P</given-names></name></person-group> (<year>1983</year>) <article-title>Where are the exotic insect threats.</article-title> In: <person-group><name name-style="western"><surname>Wilson</surname><given-names>CL</given-names></name><name name-style="western"><surname>Graham</surname><given-names>CL</given-names></name></person-group> (<role>Eds</role>) <issue-title>Exotic plant pests and North American agriculture.</issue-title><source>Academic, New York</source>, <fpage>93</fpage>–<lpage>137</lpage>. <ext-link xlink:href="10.1016/B978-0-12-757880-4.50010-5" ext-link-type="doi" xlink:type="simple">https://doi.org/10.1016/B978-0-12-757880-4.50010-5</ext-link></mixed-citation></ref><ref id="B17"><mixed-citation xmlns:xlink="http://www.w3.org/1999/xlink" xlink:type="simple"><person-group><name name-style="western"><surname>Jakovlev</surname><given-names>VE</given-names></name></person-group> (<year>1889</year>) <article-title><tp:taxon-name><tp:taxon-name-part taxon-name-part-type="class">Insecta</tp:taxon-name-part></tp:taxon-name> in itinere cl. N. Przewalski novissime lecta. XVI. <tp:taxon-name><tp:taxon-name-part taxon-name-part-type="order">Hemiptera</tp:taxon-name-part></tp:taxon-name><tp:taxon-name><tp:taxon-name-part taxon-name-part-type="suborder">Heteroptera</tp:taxon-name-part></tp:taxon-name>.</article-title><source>Horae Societatis Entomologicae Rossicae</source><volume>24</volume>: <fpage>235</fpage>–<lpage>243</lpage>.</mixed-citation></ref></ref-list></tp:taxon-treatment>
