# Supplementary material for: ﻿Delimitation of the widely distributed Palearctic Stenodema species (Hemiptera, Heteroptera, Miridae): insights from molecular and morphological data
Source: Zookeys. 2024 Aug 13;1209:245–94. doi: 10.3897/zookeys.1209.124766 (PMC11336388; doi:10.3897/zookeys.1209.124766)
Supplement: XML Treatment for Stenodema sibirica [file zookeys.1209.124766-treatment5.xml]

<!DOCTYPE tp:taxon-treatment
  PUBLIC "-//TaxonX//DTD Taxonomic Treatment Publishing DTD v0 20100105//EN" "tax-treatment-NSO.dtd">
<tp:taxon-treatment xmlns:tp="http://www.plazi.org/taxpub"><tp:treatment-meta><kwd-group><label>Taxon classification</label><kwd>
                <named-content content-type="kingdom">Animalia</named-content>
              </kwd><kwd>
                <named-content content-type="order">Hemiptera</named-content>
              </kwd><kwd>
                <named-content content-type="family">Miridae</named-content>
              </kwd></kwd-group><mixed-citation publication-type="journal"><person-group><name><surname>Namyatova</surname><given-names>Anna A.</given-names></name><name><surname>Dzhelali</surname><given-names>Polina A.</given-names></name><name><surname>Konstantinov</surname><given-names>Fedor V.</given-names></name></person-group><article-title>﻿Delimitation of the widely distributed Palearctic <italic><tp:taxon-name><tp:taxon-name-part taxon-name-part-type="genus" reg="Stenodema">Stenodema</tp:taxon-name-part></tp:taxon-name></italic> species (<tp:taxon-name><tp:taxon-name-part taxon-name-part-type="order">Hemiptera</tp:taxon-name-part></tp:taxon-name>, <tp:taxon-name><tp:taxon-name-part taxon-name-part-type="suborder">Heteroptera</tp:taxon-name-part></tp:taxon-name>, <tp:taxon-name><tp:taxon-name-part taxon-name-part-type="family">Miridae</tp:taxon-name-part></tp:taxon-name>): insights from molecular and morphological data</article-title><source>Zookeys</source><day>13</day><month>08</month><year>2024</year><volume>1209</volume><fpage>245</fpage><lpage>294</lpage><pub-id pub-id-type="doi">10.3897/zookeys.1209.124766</pub-id></mixed-citation></tp:treatment-meta><tp:nomenclature><label>﻿</label><tp:taxon-name>
              <object-id xmlns:xlink="http://www.w3.org/1999/xlink" content-type="arpha" xlink:type="simple">8C5152D7-023D-578A-80D9-CFF0729FA029</object-id>
              <tp:taxon-name-part taxon-name-part-type="genus" reg="Stenodema">Stenodema</tp:taxon-name-part>
              <tp:taxon-name-part taxon-name-part-type="species" reg="sibirica">sibirica</tp:taxon-name-part>
            </tp:taxon-name><tp:taxon-authority>Bergroth, 1914</tp:taxon-authority><xref ref-type="fig" rid="F1">Figs 1M</xref><xref ref-type="fig" rid="F2">, 2F</xref><xref ref-type="fig" rid="F6">, 6E–H, I, U</xref><xref ref-type="fig" rid="F10">, 10B, F</xref><xref ref-type="fig" rid="F12">, 12E–G</xref><xref ref-type="fig" rid="F13">, 13</xref><tp:nomenclature-citation-list><tp:nomenclature-citation><tp:taxon-name>
                  <tp:taxon-name-part taxon-name-part-type="genus" reg="Miris">Miris</tp:taxon-name-part>
                  <tp:taxon-name-part taxon-name-part-type="species" reg="virens">virens</tp:taxon-name-part>
                  <tp:taxon-name-part taxon-name-part-type="subspecies" reg="lateralis">lateralis</tp:taxon-name-part>
                </tp:taxon-name><comment> Sahlberg, 1873: 23 (original description). </comment></tp:nomenclature-citation><tp:nomenclature-citation><tp:taxon-name>
                  <tp:taxon-name-part taxon-name-part-type="genus" reg="Stenodema">Stenodema</tp:taxon-name-part>
                  <tp:taxon-name-part taxon-name-part-type="species" reg="lateralis">lateralis</tp:taxon-name-part>
                </tp:taxon-name><comment>: <xref ref-type="bibr" rid="B51">Reuter 1891</xref>: 187 (comb. nov.). </comment></tp:nomenclature-citation><tp:nomenclature-citation><tp:taxon-name>
                  <tp:taxon-name-part taxon-name-part-type="genus" reg="Stenodema">Stenodema</tp:taxon-name-part>
                  <tp:taxon-name-part taxon-name-part-type="species" reg="sibiricum">sibiricum</tp:taxon-name-part>
                </tp:taxon-name><comment> Bergroth, 1914: 183 (new name for junior secondary homonym of <tp:taxon-name><tp:taxon-name-part taxon-name-part-type="genus" reg="Stenodema">Stenodema</tp:taxon-name-part><tp:taxon-name-part taxon-name-part-type="species" reg="lateralis">lateralis</tp:taxon-name-part></tp:taxon-name> (Geoffroy, 1785)); <xref ref-type="bibr" rid="B7">Carvalho 1959</xref>: 306 (catalogue). </comment></tp:nomenclature-citation><tp:nomenclature-citation><tp:taxon-name>
                  <tp:taxon-name-part taxon-name-part-type="genus" reg="Stenodema">Stenodema</tp:taxon-name-part>
                  <tp:taxon-name-part taxon-name-part-type="species" reg="sibirica">sibirica</tp:taxon-name-part>
                </tp:taxon-name><comment>; <xref ref-type="bibr" rid="B21">Kerzhner 1988</xref>: 99 (key to species); <xref ref-type="bibr" rid="B39">Muminov 1989</xref>: 127 (key to species); <xref ref-type="bibr" rid="B67">Vinokurov and Kanyukova 1995</xref>: 98 (key to species); <xref ref-type="bibr" rid="B23">Kerzhner and Josifov 1999</xref>: 196 (catalogue); <xref ref-type="bibr" rid="B75">Yasunaga 2019</xref>: 301 (key to species).<sup><xref ref-type="fn" rid="en5">5</xref></sup></comment></tp:nomenclature-citation></tp:nomenclature-citation-list></tp:nomenclature><tp:treatment-sec sec-type="type material" id="SECID0EOBDI"><title>Type material examined.</title><p><bold><italic>Lectotype</italic></bold> of <italic><tp:taxon-name><tp:taxon-name-part taxon-name-part-type="genus" reg="Miris">Miris</tp:taxon-name-part><tp:taxon-name-part taxon-name-part-type="species" reg="virens">virens</tp:taxon-name-part><tp:taxon-name-part taxon-name-part-type="subspecies" reg="lateralis">lateralis</tp:taxon-name-part></tp:taxon-name></italic> Sahlberg, 1873: Russia • ♀; Krasnoyarsk Terr., Yeniseysk [Jeniseisk]; <named-content xmlns:xlink="http://www.w3.org/1999/xlink" content-type="dwc:verbatimCoordinates" xlink:type="simple"><named-content content-type="geo-json" specific-use="{&#34;type&#34;:&#34;Point&#34;,&#34;coordinates&#34;:[92.180000,58.450000]}" id="NCID0ELCDI" xlink:type="simple">58.45°N, 92.18°E</named-content></named-content>; no date provided; J. Sahlberg; (<ext-link xmlns:xlink="http://www.w3.org/1999/xlink" xlink:href="http://id.luomus.fi/GZ.56515" ext-link-type="uri" xlink:type="simple">http://id.luomus.fi/GZ.56515</ext-link>); (<named-content xmlns:xlink="http://www.w3.org/1999/xlink" content-type="dwc:institutional_code" xlink:title="Finnish Museum of Natural History" xlink:href="http://grbio.org/institution/finnish-museum-natural-history" xlink:type="simple">MZH</named-content>).</p></tp:treatment-sec><tp:treatment-sec sec-type="diagnosis" id="SECID0EZCDI"><title>Diagnosis.</title><p>Body length in male 5.8–6.5, in female 6.2–6.8; frons protruding above clypeus base (as in Fig. <xref ref-type="fig" rid="F1">1H, I</xref>); setae on hemelytron simple; hemelytron brown to dark brown medially and yellow to pale brown along outer margin (Fig. <xref ref-type="fig" rid="F12">12E–G</xref>); male vertex width/eye ratio 2.1–2.4; labium reaching mesocoxa but not surpassing it (as in Fig. <xref ref-type="fig" rid="F1">1N</xref>); hind femur only slightly tapering towards apex, without spines; setae on posterior margin of hind femur as dense as on other parts of femur, shorter than half of hind femur (Fig. <xref ref-type="fig" rid="F2">2F</xref>); hind tibia not curved basally (as in Fig. <xref ref-type="fig" rid="F2">2J</xref>); swelling on propleura curved (Fig. <xref ref-type="fig" rid="F1">1H</xref>); antennal segment I length/head width ratio in male 1.0, in female 0.9–1.0; antennal segment I /pronotum lengths ratio 0.8–0.9 in male, 0.8 in female; antennal segment I as wide as or slightly narrower than eye diameter; groove on posterior part of mesopleuron absent (Fig. <xref ref-type="fig" rid="F1">1M</xref>); paired pits between calli absent (as in Fig. <xref ref-type="fig" rid="F1">1G</xref>), setae on antennal segment I shorter than antennal segment I width; genital capsule ~ 1.5× as long as wide, more or less acute apically, with outgrowth near left paramere socket (Fig. <xref ref-type="fig" rid="F6">6T, U</xref>); right paramere ca 3× as long as wide, its apical part slightly wider than basal part, its apical process bifurcate, ca 0.1× as long as rest of paramere (Fig. <xref ref-type="fig" rid="F6">6E, I</xref>); left paramere with apical process acute at posterior view (Fig. <xref ref-type="fig" rid="F6">6K, P</xref>), its sensory lobe swollen (Fig. <xref ref-type="fig" rid="F6">6J, M</xref>); vesica with one large and two small membranous lobes (Fig. <xref ref-type="fig" rid="F13">13</xref>); dorsal labiate plate slightly longer than wide; sclerotized ring ~ 3× as wide as long; distance between sclerotized rings ~ 0.3–0.5× as long as sclerotized ring width (Fig. <xref ref-type="fig" rid="F10">10B</xref>); posterior wall with sigmoid process between interramal lobes (Fig. <xref ref-type="fig" rid="F10">10F</xref>).</p></tp:treatment-sec><tp:treatment-sec sec-type="distribution" id="SECID0E2EDI"><title>Distribution.</title><p><italic><tp:taxon-name><tp:taxon-name-part taxon-name-part-type="genus" reg="Stenodema">Stenodema</tp:taxon-name-part><tp:taxon-name-part taxon-name-part-type="species" reg="sibirica">sibirica</tp:taxon-name-part></tp:taxon-name></italic> is known from Siberia, northern China, Mongolia, the Russian Far East, and Korea (<xref ref-type="bibr" rid="B23">Kerzhner and Josifov 1999</xref>).</p></tp:treatment-sec><tp:treatment-sec sec-type="notes" id="SECID0EQFDI"><title>Notes.</title><p>Among the material preserved at <named-content xmlns:xlink="http://www.w3.org/1999/xlink" content-type="dwc:institutional_code" xlink:title="Zoological Institute of the Russian Academy of Sciences" xlink:href="http://grbio.org/institution/zoological-institute-russian-academy-sciences" xlink:type="simple">ZISP</named-content>, we found specimens with two types of vesica. They differ in the shape of the membranous lobes and the length of the ridge with sclerotized teeth (cf. Fig. <xref ref-type="fig" rid="F13">13A–C</xref> and Fig. <xref ref-type="fig" rid="F13">13D–F</xref>). The genital capsule and parameres of specimens with these two types of vesica were very similar (cf. Fig. <xref ref-type="fig" rid="F6">6E–H, U</xref> and Fig. <xref ref-type="fig" rid="F6">6I–L, T</xref>). We found only two males with the short, sclerotized ridge, and there were no females from the same series. There were no differences in the habitus between the specimens with two types of male genitalia. The lectotype preserved at the Finnish Museum of Natural History is a female, and we refrained from dissecting its genitalia, as it will not provide us with additional information on the issue. Therefore, we treat widespread form as <italic><tp:taxon-name><tp:taxon-name-part taxon-name-part-type="genus" reg="Stenodema">S.</tp:taxon-name-part><tp:taxon-name-part taxon-name-part-type="species" reg="sibirica">sibirica</tp:taxon-name-part></tp:taxon-name></italic> and refrain from making any taxonomic decisions on the two specimens with another type of vesica, as the corresponding species may have been already described from China (see below for comparisons).</p><p><italic><tp:taxon-name><tp:taxon-name-part taxon-name-part-type="genus" reg="Stenodema">Stenodema</tp:taxon-name-part><tp:taxon-name-part taxon-name-part-type="species" reg="sibirica">sibirica</tp:taxon-name-part></tp:taxon-name></italic> is very similar to <italic><tp:taxon-name><tp:taxon-name-part taxon-name-part-type="genus" reg="Stenodema">S.</tp:taxon-name-part><tp:taxon-name-part taxon-name-part-type="species" reg="rubrinervis">rubrinervis</tp:taxon-name-part></tp:taxon-name></italic> Horváth, 1905. They have minor differences in the measurements i.e., vertex width/eye diameter ratio in male (2.1–2.4 in <italic><tp:taxon-name><tp:taxon-name-part taxon-name-part-type="genus" reg="Stenodema">S.</tp:taxon-name-part><tp:taxon-name-part taxon-name-part-type="species" reg="sibirica">sibirica</tp:taxon-name-part></tp:taxon-name></italic> and 1.7–2.0 in <italic><tp:taxon-name><tp:taxon-name-part taxon-name-part-type="genus" reg="Stenodema">S.</tp:taxon-name-part><tp:taxon-name-part taxon-name-part-type="species" reg="rubrinervis">rubrinervis</tp:taxon-name-part></tp:taxon-name></italic>) and length of antennal segment I (1.8–2.1 in <italic><tp:taxon-name><tp:taxon-name-part taxon-name-part-type="genus" reg="Stenodema">S.</tp:taxon-name-part><tp:taxon-name-part taxon-name-part-type="species" reg="sibirica">sibirica</tp:taxon-name-part></tp:taxon-name></italic> and 2.5–3.0 in <italic><tp:taxon-name><tp:taxon-name-part taxon-name-part-type="genus" reg="Stenodema">S.</tp:taxon-name-part><tp:taxon-name-part taxon-name-part-type="species" reg="rubrinervis">rubrinervis</tp:taxon-name-part></tp:taxon-name></italic>) (Table <xref ref-type="table" rid="T1">1</xref>). The genitalia of those two species are very similar, and vesica of <italic><tp:taxon-name><tp:taxon-name-part taxon-name-part-type="genus" reg="Stenodema">S.</tp:taxon-name-part><tp:taxon-name-part taxon-name-part-type="species" reg="rubrinervis">rubrinervis</tp:taxon-name-part></tp:taxon-name></italic> also has a long ridge of sclerotized teeth (<xref ref-type="bibr" rid="B75">Yasunaga 2019</xref>: fig. 8C).</p></tp:treatment-sec><tp:treatment-sec><!--Section generated to contain objects referenced in tp:taxon-treatment.--><fig id="F1" position="float" orientation="portrait"><object-id xmlns:xlink="http://www.w3.org/1999/xlink" content-type="doi" xlink:type="simple">10.3897/zookeys.1209.124766.figure1</object-id><object-id xmlns:xlink="http://www.w3.org/1999/xlink" content-type="arpha" xlink:type="simple">CF26625B-C52E-5BA4-B704-1BFDB726EAD1</object-id><label>Figure 1.</label><caption><p>SEM images. <italic><tp:taxon-name><tp:taxon-name-part taxon-name-part-type="genus" reg="Stenodema">S.</tp:taxon-name-part><tp:taxon-name-part taxon-name-part-type="species" reg="pilosa">pilosa</tp:taxon-name-part></tp:taxon-name></italic><bold>A</bold> head, anterior view. ZISP_ENT 00009372 <bold>G</bold> head and pronotum, dorsal view, ZISP_ENT 00009372 <bold>Q</bold> hind tarsus, ZISP_ENT 00009386. <italic><tp:taxon-name><tp:taxon-name-part taxon-name-part-type="genus" reg="Stenodema">S.</tp:taxon-name-part><tp:taxon-name-part taxon-name-part-type="species" reg="turanica">turanica</tp:taxon-name-part></tp:taxon-name></italic><bold>B</bold> head, anterior view, ZISP_ENT 00004934 <bold>C</bold> head, lateral view, ZISP_ENT 00004934. <italic><tp:taxon-name><tp:taxon-name-part taxon-name-part-type="genus" reg="Stenodema">S.</tp:taxon-name-part><tp:taxon-name-part taxon-name-part-type="species" reg="holsata">holsata</tp:taxon-name-part></tp:taxon-name></italic><bold>D</bold> pretarsus, dorsal view, ZISP_ENT 00013676 <bold>F</bold> head and pronotum, dorsal view, ZISP_ENT 00007905. <italic><tp:taxon-name><tp:taxon-name-part taxon-name-part-type="genus" reg="Stenodema">S.</tp:taxon-name-part><tp:taxon-name-part taxon-name-part-type="species" reg="calcarata">calcarata</tp:taxon-name-part></tp:taxon-name></italic><bold>E</bold> head and pronotum, dorsal view, ZISP_ENT 00007331 <bold>I</bold> head and pronotum, lateral view, ZISP_ENT 00013671 <bold>L</bold> thoracic pleura, ZISP_ENT 00007386 <bold>N</bold> labium, ZISP_ENT 00007382. <italic><tp:taxon-name><tp:taxon-name-part taxon-name-part-type="genus" reg="Stenodema">S.</tp:taxon-name-part><tp:taxon-name-part taxon-name-part-type="species" reg="laevigata">laevigata</tp:taxon-name-part></tp:taxon-name></italic><bold>H</bold> head and pronotum, lateral view, ZISP_ENT 00005650 <bold>K</bold> thoracic pleura, ZISP_ENT 00007921 <bold>O</bold> labium, ZISP_ENT 00013673. <italic><tp:taxon-name><tp:taxon-name-part taxon-name-part-type="genus" reg="Stenodema">S.</tp:taxon-name-part><tp:taxon-name-part taxon-name-part-type="species" reg="virens">virens</tp:taxon-name-part></tp:taxon-name></italic><bold>J</bold> scutellum, clavus. and corium, ZISP_ENT 00003645 <bold>P</bold> cuneus and membrane, ZISP_ENT 00003645. <italic><tp:taxon-name><tp:taxon-name-part taxon-name-part-type="genus" reg="Stenodema">S.</tp:taxon-name-part><tp:taxon-name-part taxon-name-part-type="species" reg="sibirica">sibirica</tp:taxon-name-part></tp:taxon-name></italic><bold>M</bold> thoracic pleura, ZISP_ENT 00004930.</p></caption><graphic xmlns:xlink="http://www.w3.org/1999/xlink" xlink:href="zookeys-1209-245_article-124766__-g001.jpg" position="float" orientation="portrait" xlink:type="simple" id="oo_1112621.jpg"><uri content-type="original_file" xlink:type="simple">https://binary.pensoft.net/fig/1112621</uri></graphic></fig><fig id="F2" position="float" orientation="portrait"><object-id xmlns:xlink="http://www.w3.org/1999/xlink" content-type="doi" xlink:type="simple">10.3897/zookeys.1209.124766.figure2</object-id><object-id xmlns:xlink="http://www.w3.org/1999/xlink" content-type="arpha" xlink:type="simple">611BCC92-7D28-59A3-A5D8-8A0D702418DF</object-id><label>Figure 2.</label><caption><p>SEM images. <italic><tp:taxon-name><tp:taxon-name-part taxon-name-part-type="genus" reg="Stenodema">S.</tp:taxon-name-part><tp:taxon-name-part taxon-name-part-type="species" reg="calcarata">calcarata</tp:taxon-name-part></tp:taxon-name></italic><bold>A</bold> hind femur, ZISP_ENT 00007331 <bold>G</bold> pretarsus ventrally, ZISP_ENT 00013668 <bold>J</bold> hind tibia, ZISP_ENT 00007331. <italic><tp:taxon-name><tp:taxon-name-part taxon-name-part-type="genus" reg="Stenodema">S.</tp:taxon-name-part><tp:taxon-name-part taxon-name-part-type="species" reg="virens">virens</tp:taxon-name-part></tp:taxon-name></italic><bold>B</bold> hind femur, ZISP_ENT 00003645. <italic><tp:taxon-name><tp:taxon-name-part taxon-name-part-type="genus" reg="Stenodema">S.</tp:taxon-name-part><tp:taxon-name-part taxon-name-part-type="species" reg="turanica">turanica</tp:taxon-name-part></tp:taxon-name></italic><bold>C</bold> hind femur, ZISP_ENT 00004938 <bold>I</bold> hind tibia, ZISP_ENT 00004938. <italic><tp:taxon-name><tp:taxon-name-part taxon-name-part-type="genus" reg="Stenodema">S.</tp:taxon-name-part><tp:taxon-name-part taxon-name-part-type="species" reg="pilosa">pilosa</tp:taxon-name-part></tp:taxon-name></italic><bold>D</bold> hind femur, ZISP_ENT 00009371. <italic><tp:taxon-name><tp:taxon-name-part taxon-name-part-type="genus" reg="Stenodema">S.</tp:taxon-name-part><tp:taxon-name-part taxon-name-part-type="species" reg="laevigata">laevigata</tp:taxon-name-part></tp:taxon-name></italic><bold>E</bold> hind femur, ZISP_ENT 00006444. <italic><tp:taxon-name><tp:taxon-name-part taxon-name-part-type="genus" reg="Stenodema">S.</tp:taxon-name-part><tp:taxon-name-part taxon-name-part-type="species" reg="sibirica">sibirica</tp:taxon-name-part></tp:taxon-name></italic><bold>F</bold> hind femur, ZISP_ENT 00003705. <italic><tp:taxon-name><tp:taxon-name-part taxon-name-part-type="genus" reg="Stenodema">S.</tp:taxon-name-part><tp:taxon-name-part taxon-name-part-type="species" reg="holsata">holsata</tp:taxon-name-part></tp:taxon-name></italic><bold>H</bold> hind femur, ZISP_ENT 00013674.</p></caption><graphic xmlns:xlink="http://www.w3.org/1999/xlink" xlink:href="zookeys-1209-245_article-124766__-g002.jpg" position="float" orientation="portrait" xlink:type="simple" id="oo_1112622.jpg"><uri content-type="original_file" xlink:type="simple">https://binary.pensoft.net/fig/1112622</uri></graphic></fig><fig id="F6" position="float" orientation="portrait"><object-id xmlns:xlink="http://www.w3.org/1999/xlink" content-type="doi" xlink:type="simple">10.3897/zookeys.1209.124766.figure6</object-id><object-id xmlns:xlink="http://www.w3.org/1999/xlink" content-type="arpha" xlink:type="simple">C18A9033-E89E-54B1-9F38-60909A38B4F8</object-id><label>Figure 6.</label><caption><p>Male genitalia. <italic><tp:taxon-name><tp:taxon-name-part taxon-name-part-type="genus" reg="Stenodema">S.</tp:taxon-name-part><tp:taxon-name-part taxon-name-part-type="species" reg="turanica">turanica</tp:taxon-name-part></tp:taxon-name></italic>. ZISP_ENT 00003654 <bold>A</bold> right paramere, dorsal view <bold>C</bold> right paramere, posterior view <bold>Q</bold> genital capsule, dorsal view; ZISP_ENT 00003618 <bold>B</bold> left paramere, dorsal view <bold>D</bold> left paramere, posterior view. <italic><tp:taxon-name><tp:taxon-name-part taxon-name-part-type="genus" reg="Stenodema">S.</tp:taxon-name-part><tp:taxon-name-part taxon-name-part-type="species" reg="sibirica">sibirica</tp:taxon-name-part></tp:taxon-name></italic>. ZISP_ENT 00003617 (vesica with long ridge) <bold>E</bold> right paramere, dorsal view <bold>F</bold> left paramere, dorsal view <bold>G</bold> right paramere, posterior view <bold>H</bold> left paramere, posterior view <bold>U</bold> genital capsule, dorsal view; ZISP_ENT 00003620 (vesica with short ridge) <bold>I</bold> right paramere, dorsal view <bold>J</bold> left paramere, dorsal view <bold>K</bold> right paramere, posterior view <bold>L</bold> left paramere, posterior view <bold>T</bold> genital capsule, dorsal view. <italic><tp:taxon-name><tp:taxon-name-part taxon-name-part-type="genus" reg="Stenodema">S.</tp:taxon-name-part><tp:taxon-name-part taxon-name-part-type="species" reg="pilosa">pilosa</tp:taxon-name-part></tp:taxon-name></italic>. ZISP_ENT 00003626 <bold>N</bold> right paramere, dorsal view <bold>M</bold> left paramere, dorsal view <bold>O</bold> right paramere, posterior view <bold>P</bold> left paramere, posterior view <bold>R</bold> theca <bold>S</bold> genital capsule, dorsal view.</p></caption><graphic xmlns:xlink="http://www.w3.org/1999/xlink" xlink:href="zookeys-1209-245_article-124766__-g006.jpg" position="float" orientation="portrait" xlink:type="simple" id="oo_1112626.jpg"><uri content-type="original_file" xlink:type="simple">https://binary.pensoft.net/fig/1112626</uri></graphic></fig><fig id="F10" position="float" orientation="portrait"><object-id xmlns:xlink="http://www.w3.org/1999/xlink" content-type="doi" xlink:type="simple">10.3897/zookeys.1209.124766.figure10</object-id><object-id xmlns:xlink="http://www.w3.org/1999/xlink" content-type="arpha" xlink:type="simple">5CC5ED5B-3778-5D52-980F-D0069C0CE8CF</object-id><label>Figure 10.</label><caption><p>Female genitalia. <italic><tp:taxon-name><tp:taxon-name-part taxon-name-part-type="genus" reg="Stenodema">S.</tp:taxon-name-part><tp:taxon-name-part taxon-name-part-type="species" reg="turanica">turanica</tp:taxon-name-part></tp:taxon-name></italic>. ZISP_ENT 00002735 <bold>A</bold> dorsal labiate plate <bold>E</bold> posterior wall of bursa copulatrix. <italic><tp:taxon-name><tp:taxon-name-part taxon-name-part-type="genus" reg="Stenodema">S.</tp:taxon-name-part><tp:taxon-name-part taxon-name-part-type="species" reg="sibirica">sibirica</tp:taxon-name-part></tp:taxon-name></italic>. ZISP_ENT 00003679 <bold>B</bold> posterior wall of bursa copulatrix <bold>F</bold> dorsal labiate plate. <italic><tp:taxon-name><tp:taxon-name-part taxon-name-part-type="genus" reg="Stenodema">S.</tp:taxon-name-part><tp:taxon-name-part taxon-name-part-type="species" reg="virens">virens</tp:taxon-name-part></tp:taxon-name></italic> ZISP_ENT 00002732 <bold>C</bold> posterior wall of bursa copulatrix <bold>D</bold> dorsal labiate plate.</p></caption><graphic xmlns:xlink="http://www.w3.org/1999/xlink" xlink:href="zookeys-1209-245_article-124766__-g010.jpg" position="float" orientation="portrait" xlink:type="simple" id="oo_1112630.jpg"><uri content-type="original_file" xlink:type="simple">https://binary.pensoft.net/fig/1112630</uri></graphic></fig><fig id="F12" position="float" orientation="portrait"><object-id xmlns:xlink="http://www.w3.org/1999/xlink" content-type="doi" xlink:type="simple">10.3897/zookeys.1209.124766.figure12</object-id><object-id xmlns:xlink="http://www.w3.org/1999/xlink" content-type="arpha" xlink:type="simple">599CAF84-E553-5CEC-BA85-917DB88A3FD8</object-id><label>Figure 12.</label><caption><p>Digital images of habitus. <italic><tp:taxon-name><tp:taxon-name-part taxon-name-part-type="genus" reg="Stenodema">S.</tp:taxon-name-part><tp:taxon-name-part taxon-name-part-type="species" reg="algoviensis">algoviensis</tp:taxon-name-part></tp:taxon-name></italic><bold>A</bold> ♂ ZISP_ENT 00004951 <bold>B</bold> ♀ ZISP_ENT 00004950. <italic><tp:taxon-name><tp:taxon-name-part taxon-name-part-type="genus" reg="Stenodema">S.</tp:taxon-name-part><tp:taxon-name-part taxon-name-part-type="species" reg="rubrinervis">rubrinervis</tp:taxon-name-part></tp:taxon-name></italic><bold>C</bold> ♂ ZISP_ENT 00004941 <bold>D</bold> ♀ ZISP_ENT 00004960. <italic><tp:taxon-name><tp:taxon-name-part taxon-name-part-type="genus" reg="Stenodema">S.</tp:taxon-name-part><tp:taxon-name-part taxon-name-part-type="species" reg="sibirica">sibirica</tp:taxon-name-part></tp:taxon-name></italic><bold>E</bold> ♂ ZISP_ENT 00004919 <bold>F</bold> ♀ ZISP_ENT 00004928 <bold>G</bold> ♀ ZISP_ENT 00004929.</p></caption><graphic xmlns:xlink="http://www.w3.org/1999/xlink" xlink:href="zookeys-1209-245_article-124766__-g012.jpg" position="float" orientation="portrait" xlink:type="simple" id="oo_1112632.jpg"><uri content-type="original_file" xlink:type="simple">https://binary.pensoft.net/fig/1112632</uri></graphic></fig><fig id="F13" position="float" orientation="portrait"><object-id xmlns:xlink="http://www.w3.org/1999/xlink" content-type="doi" xlink:type="simple">10.3897/zookeys.1209.124766.figure13</object-id><object-id xmlns:xlink="http://www.w3.org/1999/xlink" content-type="arpha" xlink:type="simple">2B5CCACE-CD92-5830-99B6-B502510303ED</object-id><label>Figure 13.</label><caption><p>Inflated vesica. <italic><tp:taxon-name><tp:taxon-name-part taxon-name-part-type="genus" reg="Stenodema">S.</tp:taxon-name-part><tp:taxon-name-part taxon-name-part-type="species" reg="sibirica">sibirica</tp:taxon-name-part></tp:taxon-name></italic> vesica with long ridge ZISP_ENT 00003617 <bold>A</bold> dorsal view <bold>B</bold> left lateral view <bold>C</bold> ventral lateral view; vesica with short ridge ZISP_ENT 00003620 <bold>D</bold> dorsal view <bold>E</bold> left lateral view <bold>F</bold> ventral lateral view.</p></caption><graphic xmlns:xlink="http://www.w3.org/1999/xlink" xlink:href="zookeys-1209-245_article-124766__-g013.jpg" position="float" orientation="portrait" xlink:type="simple" id="oo_1112633.jpg"><uri content-type="original_file" xlink:type="simple">https://binary.pensoft.net/fig/1112633</uri></graphic></fig><table-wrap id="T1" position="float" orientation="portrait"><label>Table 1.</label><caption><p>Measurements for <italic><tp:taxon-name><tp:taxon-name-part taxon-name-part-type="genus" reg="Stenodema">Stenodema</tp:taxon-name-part></tp:taxon-name></italic> species.</p></caption><table id="TID0EZBDI" rules="all"><tbody><tr><th rowspan="2" colspan="2">Species</th><th rowspan="1" colspan="5">Length</th><th rowspan="1" colspan="3">Width</th></tr><tr><th rowspan="1" colspan="1">Body</th><th rowspan="1" colspan="1">Cun-Clyp</th><th rowspan="1" colspan="1">Pronotum</th><th rowspan="1" colspan="1">AntSeg1</th><th rowspan="1" colspan="1">AntSeg2</th><th rowspan="1" colspan="1">Head</th><th rowspan="1" colspan="1">Pronotum</th><th rowspan="1" colspan="1">InterOcDi</th></tr><tr><td rowspan="1" colspan="1">
                  <italic>
                    <tp:taxon-name><tp:taxon-name-part taxon-name-part-type="genus" reg="Stenodema">S.</tp:taxon-name-part><tp:taxon-name-part taxon-name-part-type="species" reg="calcarata">calcarata</tp:taxon-name-part></tp:taxon-name>
                  </italic>
                </td><td rowspan="1" colspan="1">Mean</td><td rowspan="1" colspan="1">6.13</td><td rowspan="1" colspan="1">4.48</td><td rowspan="1" colspan="1">0.92</td><td rowspan="1" colspan="1">0.82</td><td rowspan="1" colspan="1">2.15</td><td rowspan="1" colspan="1">0.77</td><td rowspan="1" colspan="1">1.22</td><td rowspan="1" colspan="1">0.38</td></tr><tr><td rowspan="4" colspan="1">♂ (<italic>n</italic> = 7)</td><td rowspan="1" colspan="1">SD</td><td rowspan="1" colspan="1">0.23</td><td rowspan="1" colspan="1">0.15</td><td rowspan="1" colspan="1">0.02</td><td rowspan="1" colspan="1">0.03</td><td rowspan="1" colspan="1">0.20</td><td rowspan="1" colspan="1">0.03</td><td rowspan="1" colspan="1">0.04</td><td rowspan="1" colspan="1">0.02</td></tr><tr><td rowspan="1" colspan="1">Range</td><td rowspan="1" colspan="1">0.58</td><td rowspan="1" colspan="1">0.42</td><td rowspan="1" colspan="1">0.04</td><td rowspan="1" colspan="1">0.08</td><td rowspan="1" colspan="1">0.52</td><td rowspan="1" colspan="1">0.10</td><td rowspan="1" colspan="1">0.10</td><td rowspan="1" colspan="1">0.04</td></tr><tr><td rowspan="1" colspan="1">Min</td><td rowspan="1" colspan="1">5.92</td><td rowspan="1" colspan="1">4.33</td><td rowspan="1" colspan="1">0.90</td><td rowspan="1" colspan="1">0.79</td><td rowspan="1" colspan="1">1.90</td><td rowspan="1" colspan="1">0.71</td><td rowspan="1" colspan="1">1.15</td><td rowspan="1" colspan="1">0.35</td></tr><tr><td rowspan="1" colspan="1">Max</td><td rowspan="1" colspan="1">6.50</td><td rowspan="1" colspan="1">4.75</td><td rowspan="1" colspan="1">0.94</td><td rowspan="1" colspan="1">0.88</td><td rowspan="1" colspan="1">2.42</td><td rowspan="1" colspan="1">0.81</td><td rowspan="1" colspan="1">1.25</td><td rowspan="1" colspan="1">0.40</td></tr><tr><td rowspan="5" colspan="1">♀ (<italic>n</italic> = 7)</td><td rowspan="1" colspan="1">Mean</td><td rowspan="1" colspan="1">6.26</td><td rowspan="1" colspan="1">4.68</td><td rowspan="1" colspan="1">0.98</td><td rowspan="1" colspan="1">0.85</td><td rowspan="1" colspan="1">1.89</td><td rowspan="1" colspan="1">0.80</td><td rowspan="1" colspan="1">1.32</td><td rowspan="1" colspan="1">0.43</td></tr><tr><td rowspan="1" colspan="1">SD</td><td rowspan="1" colspan="1">0.28</td><td rowspan="1" colspan="1">0.09</td><td rowspan="1" colspan="1">0.05</td><td rowspan="1" colspan="1">0.03</td><td rowspan="1" colspan="1">0.14</td><td rowspan="1" colspan="1">0.02</td><td rowspan="1" colspan="1">0.06</td><td rowspan="1" colspan="1">0.02</td></tr><tr><td rowspan="1" colspan="1">Range</td><td rowspan="1" colspan="1">0.92</td><td rowspan="1" colspan="1">0.25</td><td rowspan="1" colspan="1">0.10</td><td rowspan="1" colspan="1">0.06</td><td rowspan="1" colspan="1">0.38</td><td rowspan="1" colspan="1">0.04</td><td rowspan="1" colspan="1">0.15</td><td rowspan="1" colspan="1">0.06</td></tr><tr><td rowspan="1" colspan="1">Min</td><td rowspan="1" colspan="1">5.75</td><td rowspan="1" colspan="1">4.58</td><td rowspan="1" colspan="1">0.94</td><td rowspan="1" colspan="1">0.83</td><td rowspan="1" colspan="1">1.75</td><td rowspan="1" colspan="1">0.79</td><td rowspan="1" colspan="1">1.25</td><td rowspan="1" colspan="1">0.40</td></tr><tr><td rowspan="1" colspan="1">Max</td><td rowspan="1" colspan="1">6.67</td><td rowspan="1" colspan="1">4.83</td><td rowspan="1" colspan="1">1.04</td><td rowspan="1" colspan="1">0.90</td><td rowspan="1" colspan="1">2.13</td><td rowspan="1" colspan="1">0.83</td><td rowspan="1" colspan="1">1.40</td><td rowspan="1" colspan="1">0.46</td></tr><tr><td rowspan="1" colspan="10">
                  <italic>
                    <tp:taxon-name><tp:taxon-name-part taxon-name-part-type="genus" reg="Stenodema">S.</tp:taxon-name-part><tp:taxon-name-part taxon-name-part-type="species" reg="holsata">holsata</tp:taxon-name-part></tp:taxon-name>
                  </italic>
                </td></tr><tr><td rowspan="5" colspan="1">♂ (<italic>n</italic> = 7)</td><td rowspan="1" colspan="1">Mean</td><td rowspan="1" colspan="1">5.18</td><td rowspan="1" colspan="1">3.95</td><td rowspan="1" colspan="1">0.85</td><td rowspan="1" colspan="1">0.75</td><td rowspan="1" colspan="1">1.68</td><td rowspan="1" colspan="1">0.79</td><td rowspan="1" colspan="1">1.20</td><td rowspan="1" colspan="1">0.40</td></tr><tr><td rowspan="1" colspan="1">SD</td><td rowspan="1" colspan="1">0.51</td><td rowspan="1" colspan="1">0.28</td><td rowspan="1" colspan="1">0.07</td><td rowspan="1" colspan="1">0.06</td><td rowspan="1" colspan="1">0.11</td><td rowspan="1" colspan="1">0.04</td><td rowspan="1" colspan="1">0.10</td><td rowspan="1" colspan="1">0.03</td></tr><tr><td rowspan="1" colspan="1">Range</td><td rowspan="1" colspan="1">1.25</td><td rowspan="1" colspan="1">0.83</td><td rowspan="1" colspan="1">0.23</td><td rowspan="1" colspan="1">0.17</td><td rowspan="1" colspan="1">0.33</td><td rowspan="1" colspan="1">0.13</td><td rowspan="1" colspan="1">0.27</td><td rowspan="1" colspan="1">0.06</td></tr><tr><td rowspan="1" colspan="1">Min</td><td rowspan="1" colspan="1">4.67</td><td rowspan="1" colspan="1">3.58</td><td rowspan="1" colspan="1">0.75</td><td rowspan="1" colspan="1">0.71</td><td rowspan="1" colspan="1">1.54</td><td rowspan="1" colspan="1">0.75</td><td rowspan="1" colspan="1">1.08</td><td rowspan="1" colspan="1">0.38</td></tr><tr><td rowspan="1" colspan="1">Max</td><td rowspan="1" colspan="1">5.92</td><td rowspan="1" colspan="1">4.42</td><td rowspan="1" colspan="1">0.98</td><td rowspan="1" colspan="1">0.88</td><td rowspan="1" colspan="1">1.88</td><td rowspan="1" colspan="1">0.88</td><td rowspan="1" colspan="1">1.35</td><td rowspan="1" colspan="1">0.44</td></tr><tr><td rowspan="5" colspan="1">♀ (<italic>n</italic> = 7)</td><td rowspan="1" colspan="1">Mean</td><td rowspan="1" colspan="1">5.88</td><td rowspan="1" colspan="1">4.52</td><td rowspan="1" colspan="1">1.01</td><td rowspan="1" colspan="1">0.79</td><td rowspan="1" colspan="1">1.66</td><td rowspan="1" colspan="1">0.87</td><td rowspan="1" colspan="1">1.43</td><td rowspan="1" colspan="1">0.47</td></tr><tr><td rowspan="1" colspan="1">SD</td><td rowspan="1" colspan="1">0.37</td><td rowspan="1" colspan="1">0.27</td><td rowspan="1" colspan="1">0.05</td><td rowspan="1" colspan="1">0.05</td><td rowspan="1" colspan="1">0.14</td><td rowspan="1" colspan="1">0.04</td><td rowspan="1" colspan="1">0.09</td><td rowspan="1" colspan="1">0.02</td></tr><tr><td rowspan="1" colspan="1">Range</td><td rowspan="1" colspan="1">0.92</td><td rowspan="1" colspan="1">0.83</td><td rowspan="1" colspan="1">0.10</td><td rowspan="1" colspan="1">0.15</td><td rowspan="1" colspan="1">0.31</td><td rowspan="1" colspan="1">0.13</td><td rowspan="1" colspan="1">0.25</td><td rowspan="1" colspan="1">0.04</td></tr><tr><td rowspan="1" colspan="1">Min</td><td rowspan="1" colspan="1">5.50</td><td rowspan="1" colspan="1">4.17</td><td rowspan="1" colspan="1">0.96</td><td rowspan="1" colspan="1">0.75</td><td rowspan="1" colspan="1">1.56</td><td rowspan="1" colspan="1">0.81</td><td rowspan="1" colspan="1">1.31</td><td rowspan="1" colspan="1">0.46</td></tr><tr><td rowspan="1" colspan="1">Max</td><td rowspan="1" colspan="1">6.42</td><td rowspan="1" colspan="1">5.00</td><td rowspan="1" colspan="1">1.06</td><td rowspan="1" colspan="1">0.90</td><td rowspan="1" colspan="1">1.88</td><td rowspan="1" colspan="1">0.94</td><td rowspan="1" colspan="1">1.56</td><td rowspan="1" colspan="1">0.50</td></tr><tr><td rowspan="1" colspan="10">
                  <italic>
                    <tp:taxon-name><tp:taxon-name-part taxon-name-part-type="genus" reg="Stenodema">S.</tp:taxon-name-part><tp:taxon-name-part taxon-name-part-type="species" reg="laevigata">laevigata</tp:taxon-name-part></tp:taxon-name>
                  </italic>
                </td></tr><tr><td rowspan="5" colspan="1">♂ (<italic>n</italic> = 7)</td><td rowspan="1" colspan="1">Mean</td><td rowspan="1" colspan="1">6.45</td><td rowspan="1" colspan="1">5.00</td><td rowspan="1" colspan="1">1.03</td><td rowspan="1" colspan="1">1.04</td><td rowspan="1" colspan="1">2.19</td><td rowspan="1" colspan="1">0.77</td><td rowspan="1" colspan="1">1.21</td><td rowspan="1" colspan="1">0.41</td></tr><tr><td rowspan="1" colspan="1">SD</td><td rowspan="1" colspan="1">0.32</td><td rowspan="1" colspan="1">0.20</td><td rowspan="1" colspan="1">0.06</td><td rowspan="1" colspan="1">0.02</td><td rowspan="1" colspan="1">0.07</td><td rowspan="1" colspan="1">0.03</td><td rowspan="1" colspan="1">0.05</td><td rowspan="1" colspan="1">0.01</td></tr><tr><td rowspan="1" colspan="1">Range</td><td rowspan="1" colspan="1">0.83</td><td rowspan="1" colspan="1">0.58</td><td rowspan="1" colspan="1">0.17</td><td rowspan="1" colspan="1">0.06</td><td rowspan="1" colspan="1">0.17</td><td rowspan="1" colspan="1">0.06</td><td rowspan="1" colspan="1">0.13</td><td rowspan="1" colspan="1">0.02</td></tr><tr><td rowspan="1" colspan="1">Min</td><td rowspan="1" colspan="1">5.92</td><td rowspan="1" colspan="1">4.58</td><td rowspan="1" colspan="1">0.94</td><td rowspan="1" colspan="1">1.02</td><td rowspan="1" colspan="1">2.13</td><td rowspan="1" colspan="1">0.75</td><td rowspan="1" colspan="1">1.13</td><td rowspan="1" colspan="1">0.40</td></tr><tr><td rowspan="1" colspan="1">Max</td><td rowspan="1" colspan="1">6.75</td><td rowspan="1" colspan="1">5.17</td><td rowspan="1" colspan="1">1.10</td><td rowspan="1" colspan="1">1.08</td><td rowspan="1" colspan="1">2.29</td><td rowspan="1" colspan="1">0.81</td><td rowspan="1" colspan="1">1.25</td><td rowspan="1" colspan="1">0.42</td></tr><tr><td rowspan="5" colspan="1">♀ (<italic>n</italic> = 7)</td><td rowspan="1" colspan="1">Mean</td><td rowspan="1" colspan="1">7.10</td><td rowspan="1" colspan="1">5.40</td><td rowspan="1" colspan="1">1.17</td><td rowspan="1" colspan="1">1.07</td><td rowspan="1" colspan="1">2.20</td><td rowspan="1" colspan="1">0.83</td><td rowspan="1" colspan="1">1.37</td><td rowspan="1" colspan="1">0.45</td></tr><tr><td rowspan="1" colspan="1">SD</td><td rowspan="1" colspan="1">0.26</td><td rowspan="1" colspan="1">0.20</td><td rowspan="1" colspan="1">0.04</td><td rowspan="1" colspan="1">0.05</td><td rowspan="1" colspan="1">0.09</td><td rowspan="1" colspan="1">0.03</td><td rowspan="1" colspan="1">0.05</td><td rowspan="1" colspan="1">0.02</td></tr><tr><td rowspan="1" colspan="1">Range</td><td rowspan="1" colspan="1">0.67</td><td rowspan="1" colspan="1">0.58</td><td rowspan="1" colspan="1">0.10</td><td rowspan="1" colspan="1">0.13</td><td rowspan="1" colspan="1">0.21</td><td rowspan="1" colspan="1">0.10</td><td rowspan="1" colspan="1">0.13</td><td rowspan="1" colspan="1">0.06</td></tr><tr><td rowspan="1" colspan="1">Min</td><td rowspan="1" colspan="1">6.83</td><td rowspan="1" colspan="1">5.00</td><td rowspan="1" colspan="1">1.13</td><td rowspan="1" colspan="1">1.00</td><td rowspan="1" colspan="1">2.08</td><td rowspan="1" colspan="1">0.77</td><td rowspan="1" colspan="1">1.31</td><td rowspan="1" colspan="1">0.42</td></tr><tr><td rowspan="1" colspan="1">Max</td><td rowspan="1" colspan="1">7.50</td><td rowspan="1" colspan="1">5.58</td><td rowspan="1" colspan="1">1.23</td><td rowspan="1" colspan="1">1.13</td><td rowspan="1" colspan="1">2.29</td><td rowspan="1" colspan="1">0.88</td><td rowspan="1" colspan="1">1.44</td><td rowspan="1" colspan="1">0.48</td></tr><tr><td rowspan="1" colspan="10">
                  <italic>
                    <tp:taxon-name><tp:taxon-name-part taxon-name-part-type="genus" reg="Stenodema">S.</tp:taxon-name-part><tp:taxon-name-part taxon-name-part-type="species" reg="sibirica">sibirica</tp:taxon-name-part></tp:taxon-name>
                  </italic>
                </td></tr><tr><td rowspan="5" colspan="1">♂ (<italic>n</italic> = 7)</td><td rowspan="1" colspan="1">Mean</td><td rowspan="1" colspan="1">6.08</td><td rowspan="1" colspan="1">4.38</td><td rowspan="1" colspan="1">0.96</td><td rowspan="1" colspan="1">0.80</td><td rowspan="1" colspan="1">1.86</td><td rowspan="1" colspan="1">0.79</td><td rowspan="1" colspan="1">1.28</td><td rowspan="1" colspan="1">0.41</td></tr><tr><td rowspan="1" colspan="1">SD</td><td rowspan="1" colspan="1">0.28</td><td rowspan="1" colspan="1">0.17</td><td rowspan="1" colspan="1">0.04</td><td rowspan="1" colspan="1">0.03</td><td rowspan="1" colspan="1">0.11</td><td rowspan="1" colspan="1">0.02</td><td rowspan="1" colspan="1">0.04</td><td rowspan="1" colspan="1">0.01</td></tr><tr><td rowspan="1" colspan="1">Range</td><td rowspan="1" colspan="1">0.67</td><td rowspan="1" colspan="1">0.50</td><td rowspan="1" colspan="1">0.13</td><td rowspan="1" colspan="1">0.08</td><td rowspan="1" colspan="1">0.31</td><td rowspan="1" colspan="1">0.04</td><td rowspan="1" colspan="1">0.13</td><td rowspan="1" colspan="1">0.02</td></tr><tr><td rowspan="1" colspan="1">Min</td><td rowspan="1" colspan="1">5.83</td><td rowspan="1" colspan="1">4.17</td><td rowspan="1" colspan="1">0.92</td><td rowspan="1" colspan="1">0.75</td><td rowspan="1" colspan="1">1.77</td><td rowspan="1" colspan="1">0.77</td><td rowspan="1" colspan="1">1.21</td><td rowspan="1" colspan="1">0.40</td></tr><tr><td rowspan="1" colspan="1">Max</td><td rowspan="1" colspan="1">6.50</td><td rowspan="1" colspan="1">4.67</td><td rowspan="1" colspan="1">1.04</td><td rowspan="1" colspan="1">0.83</td><td rowspan="1" colspan="1">2.08</td><td rowspan="1" colspan="1">0.81</td><td rowspan="1" colspan="1">1.33</td><td rowspan="1" colspan="1">0.42</td></tr><tr><td rowspan="5" colspan="1">♀ (<italic>n</italic> = 7)</td><td rowspan="1" colspan="1">Mean</td><td rowspan="1" colspan="1">6.50</td><td rowspan="1" colspan="1">4.80</td><td rowspan="1" colspan="1">1.08</td><td rowspan="1" colspan="1">0.83</td><td rowspan="1" colspan="1">1.94</td><td rowspan="1" colspan="1">0.87</td><td rowspan="1" colspan="1">1.51</td><td rowspan="1" colspan="1">0.49</td></tr><tr><td rowspan="1" colspan="1">SD</td><td rowspan="1" colspan="1">0.20</td><td rowspan="1" colspan="1">0.26</td><td rowspan="1" colspan="1">0.03</td><td rowspan="1" colspan="1">0.02</td><td rowspan="1" colspan="1">0.12</td><td rowspan="1" colspan="1">0.03</td><td rowspan="1" colspan="1">0.08</td><td rowspan="1" colspan="1">0.03</td></tr><tr><td rowspan="1" colspan="1">Range</td><td rowspan="1" colspan="1">0.58</td><td rowspan="1" colspan="1">0.83</td><td rowspan="1" colspan="1">0.08</td><td rowspan="1" colspan="1">0.06</td><td rowspan="1" colspan="1">0.33</td><td rowspan="1" colspan="1">0.08</td><td rowspan="1" colspan="1">0.23</td><td rowspan="1" colspan="1">0.06</td></tr><tr><td rowspan="1" colspan="1">Min</td><td rowspan="1" colspan="1">6.25</td><td rowspan="1" colspan="1">4.50</td><td rowspan="1" colspan="1">1.04</td><td rowspan="1" colspan="1">0.81</td><td rowspan="1" colspan="1">1.81</td><td rowspan="1" colspan="1">0.83</td><td rowspan="1" colspan="1">1.35</td><td rowspan="1" colspan="1">0.46</td></tr><tr><td rowspan="1" colspan="1">Max</td><td rowspan="1" colspan="1">6.83</td><td rowspan="1" colspan="1">5.33</td><td rowspan="1" colspan="1">1.13</td><td rowspan="1" colspan="1">0.88</td><td rowspan="1" colspan="1">2.15</td><td rowspan="1" colspan="1">0.92</td><td rowspan="1" colspan="1">1.58</td><td rowspan="1" colspan="1">0.52</td></tr><tr><td rowspan="1" colspan="10">
                  <italic>
                    <tp:taxon-name><tp:taxon-name-part taxon-name-part-type="genus" reg="Stenodema">S.</tp:taxon-name-part><tp:taxon-name-part taxon-name-part-type="species" reg="trispinosa">trispinosa</tp:taxon-name-part></tp:taxon-name>
                  </italic>
                </td></tr><tr><td rowspan="5" colspan="1">♂ (<italic>n</italic> = 7)</td><td rowspan="1" colspan="1">Mean</td><td rowspan="1" colspan="1">5.81</td><td rowspan="1" colspan="1">4.24</td><td rowspan="1" colspan="1">0.88</td><td rowspan="1" colspan="1">0.74</td><td rowspan="1" colspan="1">1.95</td><td rowspan="1" colspan="1">0.78</td><td rowspan="1" colspan="1">1.24</td><td rowspan="1" colspan="1">0.40</td></tr><tr><td rowspan="1" colspan="1">SD</td><td rowspan="1" colspan="1">0.44</td><td rowspan="1" colspan="1">0.31</td><td rowspan="1" colspan="1">0.07</td><td rowspan="1" colspan="1">0.03</td><td rowspan="1" colspan="1">0.20</td><td rowspan="1" colspan="1">0.06</td><td rowspan="1" colspan="1">0.03</td><td rowspan="1" colspan="1">0.03</td></tr><tr><td rowspan="1" colspan="1">Range</td><td rowspan="1" colspan="1">1.33</td><td rowspan="1" colspan="1">0.92</td><td rowspan="1" colspan="1">0.21</td><td rowspan="1" colspan="1">0.10</td><td rowspan="1" colspan="1">0.54</td><td rowspan="1" colspan="1">0.15</td><td rowspan="1" colspan="1">0.08</td><td rowspan="1" colspan="1">0.08</td></tr><tr><td rowspan="1" colspan="1">Min</td><td rowspan="1" colspan="1">5.08</td><td rowspan="1" colspan="1">3.75</td><td rowspan="1" colspan="1">0.77</td><td rowspan="1" colspan="1">0.69</td><td rowspan="1" colspan="1">1.73</td><td rowspan="1" colspan="1">0.71</td><td rowspan="1" colspan="1">1.21</td><td rowspan="1" colspan="1">0.35</td></tr><tr><td rowspan="1" colspan="1">Max</td><td rowspan="1" colspan="1">6.42</td><td rowspan="1" colspan="1">4.67</td><td rowspan="1" colspan="1">0.98</td><td rowspan="1" colspan="1">0.79</td><td rowspan="1" colspan="1">2.27</td><td rowspan="1" colspan="1">0.85</td><td rowspan="1" colspan="1">1.29</td><td rowspan="1" colspan="1">0.44</td></tr><tr><td rowspan="5" colspan="1">♀ (<italic>n</italic> = 7)</td><td rowspan="1" colspan="1">Mean</td><td rowspan="1" colspan="1">6.23</td><td rowspan="1" colspan="1">4.70</td><td rowspan="1" colspan="1">1.01</td><td rowspan="1" colspan="1">0.74</td><td rowspan="1" colspan="1">1.67</td><td rowspan="1" colspan="1">0.81</td><td rowspan="1" colspan="1">1.38</td><td rowspan="1" colspan="1">0.43</td></tr><tr><td rowspan="1" colspan="1">SD</td><td rowspan="1" colspan="1">0.14</td><td rowspan="1" colspan="1">0.36</td><td rowspan="1" colspan="1">0.05</td><td rowspan="1" colspan="1">0.04</td><td rowspan="1" colspan="1">0.08</td><td rowspan="1" colspan="1">0.03</td><td rowspan="1" colspan="1">0.05</td><td rowspan="1" colspan="1">0.01</td></tr><tr><td rowspan="1" colspan="1">Range</td><td rowspan="1" colspan="1">0.42</td><td rowspan="1" colspan="1">1.00</td><td rowspan="1" colspan="1">0.13</td><td rowspan="1" colspan="1">0.10</td><td rowspan="1" colspan="1">0.23</td><td rowspan="1" colspan="1">0.06</td><td rowspan="1" colspan="1">0.13</td><td rowspan="1" colspan="1">0.04</td></tr><tr><td rowspan="1" colspan="1">Min</td><td rowspan="1" colspan="1">6.00</td><td rowspan="1" colspan="1">4.33</td><td rowspan="1" colspan="1">0.94</td><td rowspan="1" colspan="1">0.69</td><td rowspan="1" colspan="1">1.52</td><td rowspan="1" colspan="1">0.77</td><td rowspan="1" colspan="1">1.29</td><td rowspan="1" colspan="1">0.42</td></tr><tr><td rowspan="1" colspan="1">Max</td><td rowspan="1" colspan="1">6.42</td><td rowspan="1" colspan="1">5.33</td><td rowspan="1" colspan="1">1.06</td><td rowspan="1" colspan="1">0.79</td><td rowspan="1" colspan="1">1.75</td><td rowspan="1" colspan="1">0.83</td><td rowspan="1" colspan="1">1.42</td><td rowspan="1" colspan="1">0.46</td></tr><tr><td rowspan="1" colspan="10">
                  <italic>
                    <tp:taxon-name><tp:taxon-name-part taxon-name-part-type="genus" reg="Stenodema">S.</tp:taxon-name-part><tp:taxon-name-part taxon-name-part-type="species" reg="turanica">turanica</tp:taxon-name-part></tp:taxon-name>
                  </italic>
                </td></tr><tr><td rowspan="5" colspan="1">♂ (<italic>n</italic> = 7)</td><td rowspan="1" colspan="1">Mean</td><td rowspan="1" colspan="1">6.33</td><td rowspan="1" colspan="1">4.95</td><td rowspan="1" colspan="1">1.00</td><td rowspan="1" colspan="1">0.82</td><td rowspan="1" colspan="1">2.73</td><td rowspan="1" colspan="1">0.83</td><td rowspan="1" colspan="1">1.38</td><td rowspan="1" colspan="1">0.36</td></tr><tr><td rowspan="1" colspan="1">SD</td><td rowspan="1" colspan="1">0.25</td><td rowspan="1" colspan="1">0.23</td><td rowspan="1" colspan="1">0.10</td><td rowspan="1" colspan="1">0.02</td><td rowspan="1" colspan="1">0.16</td><td rowspan="1" colspan="1">0.03</td><td rowspan="1" colspan="1">0.08</td><td rowspan="1" colspan="1">0.01</td></tr><tr><td rowspan="1" colspan="1">Range</td><td rowspan="1" colspan="1">0.75</td><td rowspan="1" colspan="1">0.75</td><td rowspan="1" colspan="1">0.23</td><td rowspan="1" colspan="1">0.04</td><td rowspan="1" colspan="1">0.48</td><td rowspan="1" colspan="1">0.08</td><td rowspan="1" colspan="1">0.21</td><td rowspan="1" colspan="1">0.02</td></tr><tr><td rowspan="1" colspan="1">Min</td><td rowspan="1" colspan="1">6.08</td><td rowspan="1" colspan="1">4.58</td><td rowspan="1" colspan="1">0.90</td><td rowspan="1" colspan="1">0.79</td><td rowspan="1" colspan="1">2.60</td><td rowspan="1" colspan="1">0.79</td><td rowspan="1" colspan="1">1.31</td><td rowspan="1" colspan="1">0.35</td></tr><tr><td rowspan="1" colspan="1">Max</td><td rowspan="1" colspan="1">6.83</td><td rowspan="1" colspan="1">5.33</td><td rowspan="1" colspan="1">1.13</td><td rowspan="1" colspan="1">0.83</td><td rowspan="1" colspan="1">3.08</td><td rowspan="1" colspan="1">0.88</td><td rowspan="1" colspan="1">1.52</td><td rowspan="1" colspan="1">0.38</td></tr><tr><td rowspan="5" colspan="1">♀ (<italic>n</italic> = 7)</td><td rowspan="1" colspan="1">Mean</td><td rowspan="1" colspan="1">7.07</td><td rowspan="1" colspan="1">5.61</td><td rowspan="1" colspan="1">1.15</td><td rowspan="1" colspan="1">0.82</td><td rowspan="1" colspan="1">2.19</td><td rowspan="1" colspan="1">0.86</td><td rowspan="1" colspan="1">1.53</td><td rowspan="1" colspan="1">0.43</td></tr><tr><td rowspan="1" colspan="1">SD</td><td rowspan="1" colspan="1">0.27</td><td rowspan="1" colspan="1">0.49</td><td rowspan="1" colspan="1">0.07</td><td rowspan="1" colspan="1">0.01</td><td rowspan="1" colspan="1">0.16</td><td rowspan="1" colspan="1">0.04</td><td rowspan="1" colspan="1">0.07</td><td rowspan="1" colspan="1">0.03</td></tr><tr><td rowspan="1" colspan="1">Range</td><td rowspan="1" colspan="1">0.75</td><td rowspan="1" colspan="1">1.33</td><td rowspan="1" colspan="1">0.21</td><td rowspan="1" colspan="1">0.02</td><td rowspan="1" colspan="1">0.46</td><td rowspan="1" colspan="1">0.13</td><td rowspan="1" colspan="1">0.17</td><td rowspan="1" colspan="1">0.08</td></tr><tr><td rowspan="1" colspan="1">Min</td><td rowspan="1" colspan="1">6.58</td><td rowspan="1" colspan="1">4.92</td><td rowspan="1" colspan="1">1.04</td><td rowspan="1" colspan="1">0.81</td><td rowspan="1" colspan="1">1.92</td><td rowspan="1" colspan="1">0.79</td><td rowspan="1" colspan="1">1.44</td><td rowspan="1" colspan="1">0.40</td></tr><tr><td rowspan="1" colspan="1">Max</td><td rowspan="1" colspan="1">7.33</td><td rowspan="1" colspan="1">6.25</td><td rowspan="1" colspan="1">1.25</td><td rowspan="1" colspan="1">0.83</td><td rowspan="1" colspan="1">2.38</td><td rowspan="1" colspan="1">0.92</td><td rowspan="1" colspan="1">1.60</td><td rowspan="1" colspan="1">0.48</td></tr><tr><td rowspan="1" colspan="10">
                  <italic>
                    <tp:taxon-name><tp:taxon-name-part taxon-name-part-type="genus" reg="Stenodema">S.</tp:taxon-name-part><tp:taxon-name-part taxon-name-part-type="species" reg="virens">virens</tp:taxon-name-part></tp:taxon-name>
                  </italic>
                </td></tr><tr><td rowspan="5" colspan="1">♂ (<italic>n</italic> = 7)</td><td rowspan="1" colspan="1">Mean</td><td rowspan="1" colspan="1">6.36</td><td rowspan="1" colspan="1">4.74</td><td rowspan="1" colspan="1">1.11</td><td rowspan="1" colspan="1">0.74</td><td rowspan="1" colspan="1">2.07</td><td rowspan="1" colspan="1">0.82</td><td rowspan="1" colspan="1">1.39</td><td rowspan="1" colspan="1">0.40</td></tr><tr><td rowspan="1" colspan="1">SD</td><td rowspan="1" colspan="1">0.20</td><td rowspan="1" colspan="1">0.21</td><td rowspan="1" colspan="1">0.04</td><td rowspan="1" colspan="1">0.03</td><td rowspan="1" colspan="1">0.09</td><td rowspan="1" colspan="1">0.02</td><td rowspan="1" colspan="1">0.04</td><td rowspan="1" colspan="1">0.02</td></tr><tr><td rowspan="1" colspan="1">Range</td><td rowspan="1" colspan="1">0.58</td><td rowspan="1" colspan="1">0.50</td><td rowspan="1" colspan="1">0.10</td><td rowspan="1" colspan="1">0.06</td><td rowspan="1" colspan="1">0.23</td><td rowspan="1" colspan="1">0.04</td><td rowspan="1" colspan="1">0.10</td><td rowspan="1" colspan="1">0.04</td></tr><tr><td rowspan="1" colspan="1">Min</td><td rowspan="1" colspan="1">6.00</td><td rowspan="1" colspan="1">4.50</td><td rowspan="1" colspan="1">1.04</td><td rowspan="1" colspan="1">0.71</td><td rowspan="1" colspan="1">1.96</td><td rowspan="1" colspan="1">0.79</td><td rowspan="1" colspan="1">1.33</td><td rowspan="1" colspan="1">0.38</td></tr><tr><td rowspan="1" colspan="1">Max</td><td rowspan="1" colspan="1">6.58</td><td rowspan="1" colspan="1">5.00</td><td rowspan="1" colspan="1">1.15</td><td rowspan="1" colspan="1">0.77</td><td rowspan="1" colspan="1">2.19</td><td rowspan="1" colspan="1">0.83</td><td rowspan="1" colspan="1">1.44</td><td rowspan="1" colspan="1">0.42</td></tr><tr><td rowspan="5" colspan="1">♀ (<italic>n</italic> = 7)</td><td rowspan="1" colspan="1">Mean</td><td rowspan="1" colspan="1">6.80</td><td rowspan="1" colspan="1">5.06</td><td rowspan="1" colspan="1">1.13</td><td rowspan="1" colspan="1">0.73</td><td rowspan="1" colspan="1">1.92</td><td rowspan="1" colspan="1">0.82</td><td rowspan="1" colspan="1">1.45</td><td rowspan="1" colspan="1">0.44</td></tr><tr><td rowspan="1" colspan="1">SD</td><td rowspan="1" colspan="1">0.39</td><td rowspan="1" colspan="1">0.22</td><td rowspan="1" colspan="1">0.11</td><td rowspan="1" colspan="1">0.04</td><td rowspan="1" colspan="1">0.15</td><td rowspan="1" colspan="1">0.05</td><td rowspan="1" colspan="1">0.12</td><td rowspan="1" colspan="1">0.03</td></tr><tr><td rowspan="1" colspan="1">Range</td><td rowspan="1" colspan="1">1.00</td><td rowspan="1" colspan="1">0.67</td><td rowspan="1" colspan="1">0.31</td><td rowspan="1" colspan="1">0.13</td><td rowspan="1" colspan="1">0.40</td><td rowspan="1" colspan="1">0.13</td><td rowspan="1" colspan="1">0.29</td><td rowspan="1" colspan="1">0.10</td></tr><tr><td rowspan="1" colspan="1">Min</td><td rowspan="1" colspan="1">6.08</td><td rowspan="1" colspan="1">4.58</td><td rowspan="1" colspan="1">0.94</td><td rowspan="1" colspan="1">0.67</td><td rowspan="1" colspan="1">1.69</td><td rowspan="1" colspan="1">0.75</td><td rowspan="1" colspan="1">1.27</td><td rowspan="1" colspan="1">0.38</td></tr><tr><td rowspan="1" colspan="1">Max</td><td rowspan="1" colspan="1">7.08</td><td rowspan="1" colspan="1">5.25</td><td rowspan="1" colspan="1">1.25</td><td rowspan="1" colspan="1">0.79</td><td rowspan="1" colspan="1">2.08</td><td rowspan="1" colspan="1">0.88</td><td rowspan="1" colspan="1">1.56</td><td rowspan="1" colspan="1">0.48</td></tr><tr><td rowspan="1" colspan="10">
                  <italic>
                    <tp:taxon-name><tp:taxon-name-part taxon-name-part-type="genus" reg="Stenodema">S.</tp:taxon-name-part><tp:taxon-name-part taxon-name-part-type="species" reg="rubrinervis">rubrinervis</tp:taxon-name-part></tp:taxon-name>
                  </italic>
                </td></tr><tr><td rowspan="5" colspan="1">♂ (<italic>n</italic> = 7)</td><td rowspan="1" colspan="1">Mean</td><td rowspan="1" colspan="1">6.93</td><td rowspan="1" colspan="1">5.42</td><td rowspan="1" colspan="1">0.99</td><td rowspan="1" colspan="1">1.04</td><td rowspan="1" colspan="1">2.69</td><td rowspan="1" colspan="1">0.85</td><td rowspan="1" colspan="1">1.40</td><td rowspan="1" colspan="1">0.40</td></tr><tr><td rowspan="1" colspan="1">SD</td><td rowspan="1" colspan="1">0.45</td><td rowspan="1" colspan="1">0.60</td><td rowspan="1" colspan="1">0.07</td><td rowspan="1" colspan="1">0.05</td><td rowspan="1" colspan="1">0.16</td><td rowspan="1" colspan="1">0.02</td><td rowspan="1" colspan="1">0.11</td><td rowspan="1" colspan="1">0.01</td></tr><tr><td rowspan="1" colspan="1">Range</td><td rowspan="1" colspan="1">1.25</td><td rowspan="1" colspan="1">1.58</td><td rowspan="1" colspan="1">0.19</td><td rowspan="1" colspan="1">0.15</td><td rowspan="1" colspan="1">0.52</td><td rowspan="1" colspan="1">0.06</td><td rowspan="1" colspan="1">0.33</td><td rowspan="1" colspan="1">0.02</td></tr><tr><td rowspan="1" colspan="1">Min</td><td rowspan="1" colspan="1">6.25</td><td rowspan="1" colspan="1">4.58</td><td rowspan="1" colspan="1">0.92</td><td rowspan="1" colspan="1">0.98</td><td rowspan="1" colspan="1">2.46</td><td rowspan="1" colspan="1">0.83</td><td rowspan="1" colspan="1">1.27</td><td rowspan="1" colspan="1">0.40</td></tr><tr><td rowspan="1" colspan="1">Max</td><td rowspan="1" colspan="1">7.50</td><td rowspan="1" colspan="1">6.17</td><td rowspan="1" colspan="1">1.10</td><td rowspan="1" colspan="1">1.13</td><td rowspan="1" colspan="1">2.98</td><td rowspan="1" colspan="1">0.90</td><td rowspan="1" colspan="1">1.60</td><td rowspan="1" colspan="1">0.42</td></tr><tr><td rowspan="5" colspan="1">♀ (<italic>n</italic> = 7)</td><td rowspan="1" colspan="1">Mean</td><td rowspan="1" colspan="1">7.49</td><td rowspan="1" colspan="1">6.05</td><td rowspan="1" colspan="1">1.15</td><td rowspan="1" colspan="1">1.14</td><td rowspan="1" colspan="1">2.57</td><td rowspan="1" colspan="1">0.92</td><td rowspan="1" colspan="1">1.48</td><td rowspan="1" colspan="1">0.50</td></tr><tr><td rowspan="1" colspan="1">SD</td><td rowspan="1" colspan="1">0.10</td><td rowspan="1" colspan="1">0.38</td><td rowspan="1" colspan="1">0.07</td><td rowspan="1" colspan="1">0.05</td><td rowspan="1" colspan="1">0.13</td><td rowspan="1" colspan="1">0.04</td><td rowspan="1" colspan="1">0.07</td><td rowspan="1" colspan="1">0.03</td></tr><tr><td rowspan="1" colspan="1">Range</td><td rowspan="1" colspan="1">0.33</td><td rowspan="1" colspan="1">1.00</td><td rowspan="1" colspan="1">0.21</td><td rowspan="1" colspan="1">0.13</td><td rowspan="1" colspan="1">0.35</td><td rowspan="1" colspan="1">0.10</td><td rowspan="1" colspan="1">0.21</td><td rowspan="1" colspan="1">0.06</td></tr><tr><td rowspan="1" colspan="1">Min</td><td rowspan="1" colspan="1">7.33</td><td rowspan="1" colspan="1">5.50</td><td rowspan="1" colspan="1">1.04</td><td rowspan="1" colspan="1">1.10</td><td rowspan="1" colspan="1">2.35</td><td rowspan="1" colspan="1">0.88</td><td rowspan="1" colspan="1">1.38</td><td rowspan="1" colspan="1">0.46</td></tr><tr><td rowspan="1" colspan="1">Max</td><td rowspan="1" colspan="1">7.67</td><td rowspan="1" colspan="1">6.50</td><td rowspan="1" colspan="1">1.25</td><td rowspan="1" colspan="1">1.23</td><td rowspan="1" colspan="1">2.71</td><td rowspan="1" colspan="1">0.98</td><td rowspan="1" colspan="1">1.58</td><td rowspan="1" colspan="1">0.52</td></tr></tbody></table></table-wrap><fn-group><fn id="en5"><p>For more references and a list of synonyms see Carvalho (1959), Schuh (1995), and Kerzhner and Josifov (1999).</p></fn></fn-group></tp:treatment-sec><ref-list><ref id="B51"><mixed-citation xmlns:xlink="http://www.w3.org/1999/xlink" xlink:type="simple"><person-group><name name-style="western"><surname>Reuter</surname><given-names>OM</given-names></name></person-group> (<year>1891</year>) <article-title><tp:taxon-name><tp:taxon-name-part taxon-name-part-type="order">Hemiptera</tp:taxon-name-part></tp:taxon-name><tp:taxon-name><tp:taxon-name-part taxon-name-part-type="suborder">Heteroptera</tp:taxon-name-part></tp:taxon-name> fran trakterna kring Sajanska bärgskedjan, insamlade af K. Ehnberg och R. Hammarström, förtecknade.</article-title><source>Öfversigt af Finska Vetenskapssocietetens Förhandlingar</source><volume>33</volume>: <fpage>166</fpage>–<lpage>208</lpage>.</mixed-citation></ref><ref id="B7"><mixed-citation xmlns:xlink="http://www.w3.org/1999/xlink" xlink:type="simple"><person-group><name name-style="western"><surname>Carvalho</surname><given-names>JCM</given-names></name></person-group> (<year>1959</year>) <article-title>A catalogue of the <tp:taxon-name><tp:taxon-name-part taxon-name-part-type="family">Miridae</tp:taxon-name-part></tp:taxon-name> of the world. Part IV.</article-title><source>Arquivos do Museu Nacional, Rio de Janeiro</source><volume>48</volume>: <fpage>1</fpage>–<lpage>384</lpage>.</mixed-citation></ref><ref id="B21"><mixed-citation xmlns:xlink="http://www.w3.org/1999/xlink" xlink:type="simple"><person-group><name name-style="western"><surname>Kerzhner</surname><given-names>IM</given-names></name></person-group> (<year>1988</year>) Infraorder <tp:taxon-name><tp:taxon-name-part taxon-name-part-type="infraorder">Cimicomorpha</tp:taxon-name-part></tp:taxon-name>. 21. Family <tp:taxon-name><tp:taxon-name-part taxon-name-part-type="family">Miridae</tp:taxon-name-part></tp:taxon-name> (<tp:taxon-name><tp:taxon-name-part taxon-name-part-type="family">Capsidae</tp:taxon-name-part></tp:taxon-name>). In: Ler PA (Ed.) Keys to the identification of insects of the Soviet Far East. Vol. 2, Nauka, Leningrad, 778–857 [in Russian].</mixed-citation></ref><ref id="B39"><mixed-citation xmlns:xlink="http://www.w3.org/1999/xlink" xlink:type="simple"><person-group><name name-style="western"><surname>Muminov</surname><given-names>NN</given-names></name></person-group> (<year>1989</year>) <article-title>Species of the genus <italic><tp:taxon-name><tp:taxon-name-part taxon-name-part-type="genus">Stenodema</tp:taxon-name-part></tp:taxon-name></italic> (<tp:taxon-name><tp:taxon-name-part taxon-name-part-type="suborder">Heteroptera</tp:taxon-name-part></tp:taxon-name>: <tp:taxon-name><tp:taxon-name-part taxon-name-part-type="family">Miridae</tp:taxon-name-part></tp:taxon-name>) from the USSR and Mongolia.</article-title><source>Insects of Mongolia</source><volume>10</volume>: <fpage>126</fpage>–<lpage>135</lpage>. [in Russian]</mixed-citation></ref><ref id="B67"><mixed-citation xmlns:xlink="http://www.w3.org/1999/xlink" xlink:type="simple"><person-group><name name-style="western"><surname>Vinokurov</surname><given-names>NN</given-names></name><name name-style="western"><surname>Kanyukova</surname><given-names>EV</given-names></name></person-group> (<year>1995</year>) <source><tp:taxon-name><tp:taxon-name-part taxon-name-part-type="suborder">Heteroptera</tp:taxon-name-part></tp:taxon-name> of Siberia.</source><publisher-name>Nauka</publisher-name>, <publisher-loc>Novosibirsk</publisher-loc>, <size units="page">238 pp</size>. [in Russian]</mixed-citation></ref><ref id="B23"><mixed-citation xmlns:xlink="http://www.w3.org/1999/xlink" xlink:type="simple"><person-group><name name-style="western"><surname>Kerzhner</surname><given-names>IM</given-names></name><name name-style="western"><surname>Josifov</surname><given-names>M</given-names></name></person-group> (<year>1999</year>) <source><tp:taxon-name><tp:taxon-name-part taxon-name-part-type="infraorder">Cimicomorpha</tp:taxon-name-part></tp:taxon-name> II. In: Aukema B, Rieger C (Eds) Catalogue of the <tp:taxon-name><tp:taxon-name-part taxon-name-part-type="suborder">Heteroptera</tp:taxon-name-part></tp:taxon-name> of the Palearctic Region, Vol.</source><publisher-name>3</publisher-name>, <publisher-loc>Amsterdam, Netherlands Entomological Society</publisher-loc>, <size units="page">577 pp</size>.</mixed-citation></ref><ref id="B75"><mixed-citation xmlns:xlink="http://www.w3.org/1999/xlink" xlink:type="simple"><person-group><name name-style="western"><surname>Yasunaga</surname><given-names>T</given-names></name></person-group> (<year>2019</year>) <article-title>Taxonomic review of the plant bug genus <italic><tp:taxon-name><tp:taxon-name-part taxon-name-part-type="genus">Stenodema</tp:taxon-name-part></tp:taxon-name></italic> in Japan, with description of a new species (<tp:taxon-name><tp:taxon-name-part taxon-name-part-type="order">Hemiptera</tp:taxon-name-part></tp:taxon-name>: <tp:taxon-name><tp:taxon-name-part taxon-name-part-type="suborder">Heteroptera</tp:taxon-name-part></tp:taxon-name>: <tp:taxon-name><tp:taxon-name-part taxon-name-part-type="family">Miridae</tp:taxon-name-part></tp:taxon-name>).</article-title><source>Heteropterus Revista de Entomología</source><volume>19</volume>(<issue>2</issue>): <fpage>295</fpage>–<lpage>311</lpage>.</mixed-citation></ref></ref-list></tp:taxon-treatment>
