# Supplementary material for: ﻿Delimitation of the widely distributed Palearctic Stenodema species (Hemiptera, Heteroptera, Miridae): insights from molecular and morphological data
Source: Zookeys. 2024 Aug 13;1209:245–94. doi: 10.3897/zookeys.1209.124766 (PMC11336388; doi:10.3897/zookeys.1209.124766)
Supplement: XML Treatment for Stenodema turanica [file zookeys.1209.124766-treatment6.xml]

<!DOCTYPE tp:taxon-treatment
  PUBLIC "-//TaxonX//DTD Taxonomic Treatment Publishing DTD v0 20100105//EN" "tax-treatment-NSO.dtd">
<tp:taxon-treatment xmlns:tp="http://www.plazi.org/taxpub"><tp:treatment-meta><kwd-group><label>Taxon classification</label><kwd>
                <named-content content-type="kingdom">Animalia</named-content>
              </kwd><kwd>
                <named-content content-type="order">Hemiptera</named-content>
              </kwd><kwd>
                <named-content content-type="family">Miridae</named-content>
              </kwd></kwd-group><mixed-citation publication-type="journal"><person-group><name><surname>Namyatova</surname><given-names>Anna A.</given-names></name><name><surname>Dzhelali</surname><given-names>Polina A.</given-names></name><name><surname>Konstantinov</surname><given-names>Fedor V.</given-names></name></person-group><article-title>﻿Delimitation of the widely distributed Palearctic <italic><tp:taxon-name><tp:taxon-name-part taxon-name-part-type="genus" reg="Stenodema">Stenodema</tp:taxon-name-part></tp:taxon-name></italic> species (<tp:taxon-name><tp:taxon-name-part taxon-name-part-type="order">Hemiptera</tp:taxon-name-part></tp:taxon-name>, <tp:taxon-name><tp:taxon-name-part taxon-name-part-type="suborder">Heteroptera</tp:taxon-name-part></tp:taxon-name>, <tp:taxon-name><tp:taxon-name-part taxon-name-part-type="family">Miridae</tp:taxon-name-part></tp:taxon-name>): insights from molecular and morphological data</article-title><source>Zookeys</source><day>13</day><month>08</month><year>2024</year><volume>1209</volume><fpage>245</fpage><lpage>294</lpage><pub-id pub-id-type="doi">10.3897/zookeys.1209.124766</pub-id></mixed-citation></tp:treatment-meta><tp:nomenclature><label>﻿</label><tp:taxon-name>
              <object-id xmlns:xlink="http://www.w3.org/1999/xlink" content-type="arpha" xlink:type="simple">5B686FFC-4F89-5E3C-AC84-53FADD6652C5</object-id>
              <tp:taxon-name-part taxon-name-part-type="genus" reg="Stenodema">Stenodema</tp:taxon-name-part>
              <tp:taxon-name-part taxon-name-part-type="species" reg="turanica">turanica</tp:taxon-name-part>
            </tp:taxon-name><tp:taxon-authority>Reuter, 1904</tp:taxon-authority><xref ref-type="fig" rid="F1">Figs 1B, C</xref><xref ref-type="fig" rid="F2">, 2C, I</xref><xref ref-type="fig" rid="F6">, 6A–D, Q</xref><xref ref-type="fig" rid="F7">, 7D–F</xref><xref ref-type="fig" rid="F8">, 8</xref><xref ref-type="fig" rid="F10">, 10A, E</xref><xref ref-type="fig" rid="F11">, 11A–D</xref><tp:nomenclature-citation-list><tp:nomenclature-citation><tp:taxon-name>
                  <tp:taxon-name-part taxon-name-part-type="genus" reg="Stenodema">Stenodema</tp:taxon-name-part>
                  <tp:taxon-name-part taxon-name-part-type="species" reg="turanicum">turanicum</tp:taxon-name-part>
                </tp:taxon-name><comment> Reuter, 1904: 23 (original description); <xref ref-type="bibr" rid="B7">Carvalho 1959</xref>: 307 (catalogue); <xref ref-type="bibr" rid="B69">Wagner 1974</xref>: 112 (key to species). </comment></tp:nomenclature-citation><tp:nomenclature-citation><tp:taxon-name>
                  <tp:taxon-name-part taxon-name-part-type="genus" reg="Stenodema">Stenodema</tp:taxon-name-part>
                  <tp:taxon-name-part taxon-name-part-type="species" reg="turanica">turanica</tp:taxon-name-part>
                </tp:taxon-name><comment>: <xref ref-type="bibr" rid="B39">Muminov 1989</xref>: 127 (key to species); <xref ref-type="bibr" rid="B23">Kerzhner and Josifov 1999</xref>: 196 (catalogue).<sup><xref ref-type="fn" rid="en6">6</xref></sup></comment></tp:nomenclature-citation></tp:nomenclature-citation-list></tp:nomenclature><tp:treatment-sec sec-type="type material" id="SECID0E3MDI"><title>Type material examined.</title><p><bold><italic>Lectotype</italic></bold> of <italic><tp:taxon-name><tp:taxon-name-part taxon-name-part-type="genus" reg="Stenodema">Stenodema</tp:taxon-name-part><tp:taxon-name-part taxon-name-part-type="species" reg="turanicum">turanicum</tp:taxon-name-part></tp:taxon-name></italic> Reuter, 1904 (designated here): Turkmenistan • ♂; Kopet Dagh; 38.06°N, 57.37°E; no date provided; K.O. Ahnger; (<ext-link xmlns:xlink="http://www.w3.org/1999/xlink" xlink:href="http://id.luomus.fi/GZ.56573" ext-link-type="uri" xlink:type="simple">http://id.luomus.fi/GZ.56573</ext-link>); (<named-content xmlns:xlink="http://www.w3.org/1999/xlink" content-type="dwc:institutional_code" xlink:title="Finnish Museum of Natural History" xlink:href="http://grbio.org/institution/finnish-museum-natural-history" xlink:type="simple">MZH</named-content>).</p><p><bold><italic>Paralectotypes</italic></bold> of <italic><tp:taxon-name><tp:taxon-name-part taxon-name-part-type="genus" reg="Stenodema">Stenodema</tp:taxon-name-part><tp:taxon-name-part taxon-name-part-type="species" reg="turanicum">turanicum</tp:taxon-name-part></tp:taxon-name></italic> Reuter, 1904: Kyrgyzstan • 2♀; Chiburgan [Tschiburgan] valley; <named-content xmlns:xlink="http://www.w3.org/1999/xlink" content-type="dwc:verbatimCoordinates" xlink:type="simple"><named-content content-type="geo-json" specific-use="{&#34;type&#34;:&#34;Point&#34;,&#34;coordinates&#34;:[70.650000,39.600000]}" id="NCID0EQODI" xlink:type="simple">39.60°N, 70.65°E</named-content></named-content>; no date provided; A.P. Fedchenko; (<ext-link xmlns:xlink="http://www.w3.org/1999/xlink" xlink:href="http://id.luomus.fi/GZ.56577" ext-link-type="uri" xlink:type="simple">http://id.luomus.fi/GZ.56577</ext-link>, <ext-link xmlns:xlink="http://www.w3.org/1999/xlink" xlink:href="http://id.luomus.fi/GZ.56580" ext-link-type="uri" xlink:type="simple">http://id.luomus.fi/GZ.56580</ext-link>); (<named-content xmlns:xlink="http://www.w3.org/1999/xlink" content-type="dwc:institutional_code" xlink:title="Finnish Museum of Natural History" xlink:href="http://grbio.org/institution/finnish-museum-natural-history" xlink:type="simple">MZH</named-content>) • ♀; Gulcha [Gulscha]; <named-content xmlns:xlink="http://www.w3.org/1999/xlink" content-type="dwc:verbatimCoordinates" xlink:type="simple"><named-content content-type="geo-json" specific-use="{&#34;type&#34;:&#34;Point&#34;,&#34;coordinates&#34;:[73.440000,40.310000]}" id="NCID0EGPDI" xlink:type="simple">40.31°N, 73.44°E</named-content></named-content>; no date provided; A.P. Fedchenko; (<ext-link xmlns:xlink="http://www.w3.org/1999/xlink" xlink:href="http://id.luomus.fi/GZ.56575" ext-link-type="uri" xlink:type="simple">http://id.luomus.fi/GZ.56575</ext-link>); (<named-content xmlns:xlink="http://www.w3.org/1999/xlink" content-type="dwc:institutional_code" xlink:title="Finnish Museum of Natural History" xlink:href="http://grbio.org/institution/finnish-museum-natural-history" xlink:type="simple">MZH</named-content>) Tajikistan: • ♂ Panjakent [Pendzhikent], valley of Zeravshan River; <named-content xmlns:xlink="http://www.w3.org/1999/xlink" content-type="dwc:verbatimCoordinates" xlink:type="simple"><named-content content-type="geo-json" specific-use="{&#34;type&#34;:&#34;Point&#34;,&#34;coordinates&#34;:[67.600000,39.480000]}" id="NCID0EXPDI" xlink:type="simple">39.48°N, 67.60°E</named-content></named-content>; no date provided; A.P. Fedchenko; (AMNH_PBI 00345037, <ext-link xmlns:xlink="http://www.w3.org/1999/xlink" xlink:href="http://id.luomus.fi/GZ.56652" ext-link-type="uri" xlink:type="simple">http://id.luomus.fi/GZ.56652</ext-link>); • 2♀; (AMNH_PBI 00345035, <ext-link xmlns:xlink="http://www.w3.org/1999/xlink" xlink:href="http://id.luomus.fi/GZ.56650" ext-link-type="uri" xlink:type="simple">http://id.luomus.fi/GZ.56650</ext-link>; AMNH_PBI 00345036, <ext-link xmlns:xlink="http://www.w3.org/1999/xlink" xlink:href="http://id.luomus.fi/GZ.56651" ext-link-type="uri" xlink:type="simple">http://id.luomus.fi/GZ.56651</ext-link>); (<named-content xmlns:xlink="http://www.w3.org/1999/xlink" content-type="dwc:institutional_code" xlink:title="Finnish Museum of Natural History" xlink:href="http://grbio.org/institution/finnish-museum-natural-history" xlink:type="simple">MZH</named-content>). Turkmenistan: • ♂; Kopet Dagh; <named-content xmlns:xlink="http://www.w3.org/1999/xlink" content-type="dwc:verbatimCoordinates" xlink:type="simple"><named-content content-type="geo-json" specific-use="{&#34;type&#34;:&#34;Point&#34;,&#34;coordinates&#34;:[57.370000,38.060000]}" id="NCID0ESQDI" xlink:type="simple">38.06°N, 57.37°E</named-content></named-content>; no date provided; K.O. Ahnger; (<ext-link xmlns:xlink="http://www.w3.org/1999/xlink" xlink:href="http://id.luomus.fi/GZ.56579" ext-link-type="uri" xlink:type="simple">http://id.luomus.fi/GZ.56579</ext-link>); • 2♀ (<ext-link xmlns:xlink="http://www.w3.org/1999/xlink" xlink:href="http://id.luomus.fi/GZ.56578" ext-link-type="uri" xlink:type="simple">http://id.luomus.fi/GZ.56578</ext-link>, <ext-link xmlns:xlink="http://www.w3.org/1999/xlink" xlink:href="http://id.luomus.fi/GZ.56572" ext-link-type="uri" xlink:type="simple">http://id.luomus.fi/GZ.56572</ext-link>); (<named-content xmlns:xlink="http://www.w3.org/1999/xlink" content-type="dwc:institutional_code" xlink:title="Finnish Museum of Natural History" xlink:href="http://grbio.org/institution/finnish-museum-natural-history" xlink:type="simple">MZH</named-content>) • ♀ Gokdepe [Geok-tepe]; <named-content xmlns:xlink="http://www.w3.org/1999/xlink" content-type="dwc:verbatimCoordinates" xlink:type="simple"><named-content content-type="geo-json" specific-use="{&#34;type&#34;:&#34;Point&#34;,&#34;coordinates&#34;:[57.950000,38.150000]}" id="NCID0ENRDI" xlink:type="simple">38.15°N, 57.95°E</named-content></named-content>; K.O. Ahnger; (<ext-link xmlns:xlink="http://www.w3.org/1999/xlink" xlink:href="http://id.luomus.fi/GZ.56574" ext-link-type="uri" xlink:type="simple">http://id.luomus.fi/GZ.56574</ext-link>); (<named-content xmlns:xlink="http://www.w3.org/1999/xlink" content-type="dwc:institutional_code" xlink:title="Finnish Museum of Natural History" xlink:href="http://grbio.org/institution/finnish-museum-natural-history" xlink:type="simple">MZH</named-content>). Uzbekistan: • ♀; Shohimardon [Schagimardan]; <named-content xmlns:xlink="http://www.w3.org/1999/xlink" content-type="dwc:verbatimCoordinates" xlink:type="simple"><named-content content-type="geo-json" specific-use="{&#34;type&#34;:&#34;Point&#34;,&#34;coordinates&#34;:[71.810000,39.990000]}" id="NCID0E5RDI" xlink:type="simple">39.99°N, 71.81°E</named-content></named-content>; no date provided; A.P. Fedchenko; (<ext-link xmlns:xlink="http://www.w3.org/1999/xlink" xlink:href="http://id.luomus.fi/GZ.56576" ext-link-type="uri" xlink:type="simple">http://id.luomus.fi/GZ.56576</ext-link>); (<named-content xmlns:xlink="http://www.w3.org/1999/xlink" content-type="dwc:institutional_code" xlink:title="Finnish Museum of Natural History" xlink:href="http://grbio.org/institution/finnish-museum-natural-history" xlink:type="simple">MZH</named-content>).</p></tp:treatment-sec><tp:treatment-sec sec-type="diagnosis" id="SECID0EMSDI"><title>Diagnosis.</title><p>Body length in male 6.1–6.8, in female 6.6–7.3; frons protruding above clypeus base (Fig. <xref ref-type="fig" rid="F1">1H, I</xref>); labium reaching middle coxa (as in Fig. <xref ref-type="fig" rid="F1">1N</xref>); hind femur distinctly tapering towards apex, without spines, not enlarged, 6–8× as long as wide (Fig. <xref ref-type="fig" rid="F2">2C</xref>); hind tibia curved basally (Fig. <xref ref-type="fig" rid="F2">2I</xref>); swelling on propleura curved (Fig. <xref ref-type="fig" rid="F1">1H</xref>); antennal segment I length/head width ratio in male 1.0, in female 0.9–1.0; antennal segment I length/pronotum length ratio 0.7–0.9 in male, 0.7 in female; antennal segment I not widened basally, its setae at base as dense as on other parts of this segment; setae of antennal segment I simple; antennal segment II length/head width ratio in male 3.1–3.5; groove on posterior part of mesopleuron absent (as in Fig. <xref ref-type="fig" rid="F1">1M</xref>); paired pits between calli absent (as in Fig. <xref ref-type="fig" rid="F1">1G</xref>); setae on posterior margin of hind femur denser than on other parts of femur, shorter than half of hind femur width (Fig. <xref ref-type="fig" rid="F2">2C</xref>); genital capsule only slightly longer than wide, acute apically, with outgrowth near left paramere socket (Fig. <xref ref-type="fig" rid="F6">6Q</xref>); right paramere ca 3× as long as wide, its apical part as wide as basal part, apical process not bifurcate (Fig. <xref ref-type="fig" rid="F6">6A</xref>); left paramere with apical process acute in posterior view (Fig. <xref ref-type="fig" rid="F6">6D</xref>), its sensory lobe swollen (Fig. <xref ref-type="fig" rid="F6">6B</xref>); vesica with four membranous lobes (Figs <xref ref-type="fig" rid="F7">7E, F</xref>, <xref ref-type="fig" rid="F8">8A</xref>); dorsal labiate plate as long as wide, sclerotized ring 2–3× as long as wide; distance between sclerotized rings 4× as long as sclerotized ring width; membranous swelling on dorsal labiate plate not covering sclerotized rings (Fig. <xref ref-type="fig" rid="F10">10A</xref>); posterior wall with dorsal structure and sigmoid process between interramal lobes, dorsal structure oval (Fig. <xref ref-type="fig" rid="F10">10E</xref>).</p><fig id="F7" position="float" orientation="portrait"><object-id xmlns:xlink="http://www.w3.org/1999/xlink" content-type="doi" xlink:type="simple">10.3897/zookeys.1209.124766.figure7</object-id><object-id xmlns:xlink="http://www.w3.org/1999/xlink" content-type="arpha" xlink:type="simple">2EECC15E-880B-54B6-BC9A-42B3ECAE2B77</object-id><label>Figure 7.</label><caption><p>Inflated vesica, <italic><tp:taxon-name><tp:taxon-name-part taxon-name-part-type="genus" reg="Stenodema">S.</tp:taxon-name-part><tp:taxon-name-part taxon-name-part-type="species" reg="laevigata">laevigata</tp:taxon-name-part></tp:taxon-name></italic>, ZISP_ENT 00002699 <bold>A</bold> dorsal view <bold>B</bold> left lateral view <bold>C</bold> ventral lateral view. <italic><tp:taxon-name><tp:taxon-name-part taxon-name-part-type="genus" reg="Stenodema">S.</tp:taxon-name-part><tp:taxon-name-part taxon-name-part-type="species" reg="turanica">turanica</tp:taxon-name-part></tp:taxon-name></italic>, ZISP_ENT 00003618 <bold>D</bold> dorsal view <bold>E</bold> left lateral view <bold>F</bold> ventral lateral view. <italic><tp:taxon-name><tp:taxon-name-part taxon-name-part-type="genus" reg="Stenodema">S.</tp:taxon-name-part><tp:taxon-name-part taxon-name-part-type="species" reg="virens">virens</tp:taxon-name-part></tp:taxon-name></italic>, ZISP_ENT 00003616 <bold>G</bold> dorsal view <bold>H</bold> ventral view <bold>I</bold> left lateral view.</p></caption><graphic xmlns:xlink="http://www.w3.org/1999/xlink" xlink:href="zookeys-1209-245_article-124766__-g007.jpg" position="float" orientation="portrait" xlink:type="simple" id="oo_1112627.jpg"><uri content-type="original_file" xlink:type="simple">https://binary.pensoft.net/fig/1112627</uri></graphic></fig><fig id="F8" position="float" orientation="portrait"><object-id xmlns:xlink="http://www.w3.org/1999/xlink" content-type="doi" xlink:type="simple">10.3897/zookeys.1209.124766.figure8</object-id><object-id xmlns:xlink="http://www.w3.org/1999/xlink" content-type="arpha" xlink:type="simple">8A108B1F-F2F1-5BC7-B980-7EE4E3A78C8B</object-id><label>Figure 8.</label><caption><p>Male genitalia of <italic><tp:taxon-name><tp:taxon-name-part taxon-name-part-type="genus" reg="Brachytropis">Brachytropis</tp:taxon-name-part><tp:taxon-name-part taxon-name-part-type="species" reg="turanica">turanica</tp:taxon-name-part></tp:taxon-name></italic>. lectotype <bold>A</bold> inflated aedeagus. left lateral view <bold>B</bold> genital capsule <bold>C</bold> right paramere. dorsal view <bold>D</bold> left paramere. dorsal view.</p></caption><graphic xmlns:xlink="http://www.w3.org/1999/xlink" xlink:href="zookeys-1209-245_article-124766__-g008.jpg" position="float" orientation="portrait" xlink:type="simple" id="oo_1112628.jpg"><uri content-type="original_file" xlink:type="simple">https://binary.pensoft.net/fig/1112628</uri></graphic></fig></tp:treatment-sec><tp:treatment-sec sec-type="distribution" id="SECID0ESXDI"><title>Distribution.</title><p><italic><tp:taxon-name><tp:taxon-name-part taxon-name-part-type="genus" reg="Stenodema">Stenodema</tp:taxon-name-part><tp:taxon-name-part taxon-name-part-type="species" reg="turanica">turanica</tp:taxon-name-part></tp:taxon-name></italic> is known from the Balkans, Caucasus, Turkey, Iraq, Iran, Central Asia, Mongolia, and northwestern China (<xref ref-type="bibr" rid="B23">Kerzhner and Josifov 1999</xref>).</p></tp:treatment-sec><tp:treatment-sec sec-type="notes" id="SECID0EHYDI"><title>Notes.</title><p><italic><tp:taxon-name><tp:taxon-name-part taxon-name-part-type="genus" reg="Stenodema">Stenodema</tp:taxon-name-part><tp:taxon-name-part taxon-name-part-type="species" reg="turanica">turanica</tp:taxon-name-part></tp:taxon-name></italic> was originally described (<xref ref-type="bibr" rid="B52">Reuter 1904</xref>) from the type series collected by K.O. Ahnger and A.P. Fedchenko in Central Asia and retained at the Finnish Museum of Natural History (<named-content xmlns:xlink="http://www.w3.org/1999/xlink" content-type="dwc:institutional_code" xlink:title="Finnish Museum of Natural History" xlink:href="http://grbio.org/institution/finnish-museum-natural-history" xlink:type="simple">MZH</named-content>). Due to the observed similarity of <italic><tp:taxon-name><tp:taxon-name-part taxon-name-part-type="genus" reg="Stenodema">S.</tp:taxon-name-part><tp:taxon-name-part taxon-name-part-type="species" reg="turanica">turanica</tp:taxon-name-part></tp:taxon-name></italic> with <italic><tp:taxon-name><tp:taxon-name-part taxon-name-part-type="genus" reg="Stenodema">S.</tp:taxon-name-part><tp:taxon-name-part taxon-name-part-type="species" reg="virens">virens</tp:taxon-name-part></tp:taxon-name></italic>, here we designated the lectotype for <italic><tp:taxon-name><tp:taxon-name-part taxon-name-part-type="genus" reg="Stenodema">Stenodema</tp:taxon-name-part><tp:taxon-name-part taxon-name-part-type="species" reg="turanicum">turanicum</tp:taxon-name-part></tp:taxon-name></italic> Reuter, 1904, the male from Kopet Dagh mountains in Turkmenistan (Fig. <xref ref-type="fig" rid="F8">8</xref>, <ext-link xmlns:xlink="http://www.w3.org/1999/xlink" xlink:href="http://id.luomus.fi/GZ.56573" ext-link-type="uri" xlink:type="simple">http://id.luomus.fi/GZ.56573</ext-link>).</p><p><italic><tp:taxon-name><tp:taxon-name-part taxon-name-part-type="genus" reg="Stenodema">Stenodema</tp:taxon-name-part><tp:taxon-name-part taxon-name-part-type="species" reg="turanica">turanica</tp:taxon-name-part></tp:taxon-name></italic> and <italic><tp:taxon-name><tp:taxon-name-part taxon-name-part-type="genus" reg="Stenodema">S.</tp:taxon-name-part><tp:taxon-name-part taxon-name-part-type="species" reg="virens">virens</tp:taxon-name-part></tp:taxon-name></italic> are very similar externally. According to <xref ref-type="bibr" rid="B69">Wagner (1974)</xref>, in <italic><tp:taxon-name><tp:taxon-name-part taxon-name-part-type="genus" reg="Stenodema">S.</tp:taxon-name-part><tp:taxon-name-part taxon-name-part-type="species" reg="turanica">turanica</tp:taxon-name-part></tp:taxon-name></italic> antennal segment II is twice as long as segments III and IV combined, whereas in <italic><tp:taxon-name><tp:taxon-name-part taxon-name-part-type="genus" reg="Stenodema">S.</tp:taxon-name-part><tp:taxon-name-part taxon-name-part-type="species" reg="virens">virens</tp:taxon-name-part></tp:taxon-name></italic> this segment is only 1.5× times as long as segments III and IV combined. Additionally, the setae on the inner margin of hind femur are inclined in <italic><tp:taxon-name><tp:taxon-name-part taxon-name-part-type="genus" reg="Stenodema">S.</tp:taxon-name-part><tp:taxon-name-part taxon-name-part-type="species" reg="virens">virens</tp:taxon-name-part></tp:taxon-name></italic>, whereas they are straight in <italic><tp:taxon-name><tp:taxon-name-part taxon-name-part-type="genus" reg="Stenodema">S.</tp:taxon-name-part><tp:taxon-name-part taxon-name-part-type="species" reg="turanica">turanica</tp:taxon-name-part></tp:taxon-name></italic>. The setae on the hind femur are more or less the same in both species (Fig. <xref ref-type="fig" rid="F2">2B, C</xref>). We confirm that the antennal segment II is longer in males of <italic><tp:taxon-name><tp:taxon-name-part taxon-name-part-type="genus" reg="Stenodema">S.</tp:taxon-name-part><tp:taxon-name-part taxon-name-part-type="species" reg="turanica">turanica</tp:taxon-name-part></tp:taxon-name></italic> rather than in males of <italic><tp:taxon-name><tp:taxon-name-part taxon-name-part-type="genus" reg="Stenodema">S.</tp:taxon-name-part><tp:taxon-name-part taxon-name-part-type="species" reg="virens">virens</tp:taxon-name-part></tp:taxon-name></italic>, in particular, antennal segment II/head width ratio is 3.1–3.5 in <italic><tp:taxon-name><tp:taxon-name-part taxon-name-part-type="genus" reg="Stenodema">S.</tp:taxon-name-part><tp:taxon-name-part taxon-name-part-type="species" reg="turanica">turanica</tp:taxon-name-part></tp:taxon-name></italic> and 2.4–2.6 in <italic><tp:taxon-name><tp:taxon-name-part taxon-name-part-type="genus" reg="Stenodema">S.</tp:taxon-name-part><tp:taxon-name-part taxon-name-part-type="species" reg="virens">virens</tp:taxon-name-part></tp:taxon-name></italic>. However, we were unable to find reliable differences in female measurements. These two species differ from each other in both, male (compare Fig. <xref ref-type="fig" rid="F7">7D–F</xref> and Fig. <xref ref-type="fig" rid="F7">7G–I</xref>) and female (compare Fig. <xref ref-type="fig" rid="F10">10A, E</xref> and Fig. <xref ref-type="fig" rid="F10">10C, D</xref>) genitalia.</p></tp:treatment-sec><tp:treatment-sec><!--Section generated to contain objects referenced in tp:taxon-treatment.--><fig id="F1" position="float" orientation="portrait"><object-id xmlns:xlink="http://www.w3.org/1999/xlink" content-type="doi" xlink:type="simple">10.3897/zookeys.1209.124766.figure1</object-id><object-id xmlns:xlink="http://www.w3.org/1999/xlink" content-type="arpha" xlink:type="simple">CF26625B-C52E-5BA4-B704-1BFDB726EAD1</object-id><label>Figure 1.</label><caption><p>SEM images. <italic><tp:taxon-name><tp:taxon-name-part taxon-name-part-type="genus" reg="Stenodema">S.</tp:taxon-name-part><tp:taxon-name-part taxon-name-part-type="species" reg="pilosa">pilosa</tp:taxon-name-part></tp:taxon-name></italic><bold>A</bold> head, anterior view. ZISP_ENT 00009372 <bold>G</bold> head and pronotum, dorsal view, ZISP_ENT 00009372 <bold>Q</bold> hind tarsus, ZISP_ENT 00009386. <italic><tp:taxon-name><tp:taxon-name-part taxon-name-part-type="genus" reg="Stenodema">S.</tp:taxon-name-part><tp:taxon-name-part taxon-name-part-type="species" reg="turanica">turanica</tp:taxon-name-part></tp:taxon-name></italic><bold>B</bold> head, anterior view, ZISP_ENT 00004934 <bold>C</bold> head, lateral view, ZISP_ENT 00004934. <italic><tp:taxon-name><tp:taxon-name-part taxon-name-part-type="genus" reg="Stenodema">S.</tp:taxon-name-part><tp:taxon-name-part taxon-name-part-type="species" reg="holsata">holsata</tp:taxon-name-part></tp:taxon-name></italic><bold>D</bold> pretarsus, dorsal view, ZISP_ENT 00013676 <bold>F</bold> head and pronotum, dorsal view, ZISP_ENT 00007905. <italic><tp:taxon-name><tp:taxon-name-part taxon-name-part-type="genus" reg="Stenodema">S.</tp:taxon-name-part><tp:taxon-name-part taxon-name-part-type="species" reg="calcarata">calcarata</tp:taxon-name-part></tp:taxon-name></italic><bold>E</bold> head and pronotum, dorsal view, ZISP_ENT 00007331 <bold>I</bold> head and pronotum, lateral view, ZISP_ENT 00013671 <bold>L</bold> thoracic pleura, ZISP_ENT 00007386 <bold>N</bold> labium, ZISP_ENT 00007382. <italic><tp:taxon-name><tp:taxon-name-part taxon-name-part-type="genus" reg="Stenodema">S.</tp:taxon-name-part><tp:taxon-name-part taxon-name-part-type="species" reg="laevigata">laevigata</tp:taxon-name-part></tp:taxon-name></italic><bold>H</bold> head and pronotum, lateral view, ZISP_ENT 00005650 <bold>K</bold> thoracic pleura, ZISP_ENT 00007921 <bold>O</bold> labium, ZISP_ENT 00013673. <italic><tp:taxon-name><tp:taxon-name-part taxon-name-part-type="genus" reg="Stenodema">S.</tp:taxon-name-part><tp:taxon-name-part taxon-name-part-type="species" reg="virens">virens</tp:taxon-name-part></tp:taxon-name></italic><bold>J</bold> scutellum, clavus. and corium, ZISP_ENT 00003645 <bold>P</bold> cuneus and membrane, ZISP_ENT 00003645. <italic><tp:taxon-name><tp:taxon-name-part taxon-name-part-type="genus" reg="Stenodema">S.</tp:taxon-name-part><tp:taxon-name-part taxon-name-part-type="species" reg="sibirica">sibirica</tp:taxon-name-part></tp:taxon-name></italic><bold>M</bold> thoracic pleura, ZISP_ENT 00004930.</p></caption><graphic xmlns:xlink="http://www.w3.org/1999/xlink" xlink:href="zookeys-1209-245_article-124766__-g001.jpg" position="float" orientation="portrait" xlink:type="simple" id="oo_1112621.jpg"><uri content-type="original_file" xlink:type="simple">https://binary.pensoft.net/fig/1112621</uri></graphic></fig><fig id="F2" position="float" orientation="portrait"><object-id xmlns:xlink="http://www.w3.org/1999/xlink" content-type="doi" xlink:type="simple">10.3897/zookeys.1209.124766.figure2</object-id><object-id xmlns:xlink="http://www.w3.org/1999/xlink" content-type="arpha" xlink:type="simple">611BCC92-7D28-59A3-A5D8-8A0D702418DF</object-id><label>Figure 2.</label><caption><p>SEM images. <italic><tp:taxon-name><tp:taxon-name-part taxon-name-part-type="genus" reg="Stenodema">S.</tp:taxon-name-part><tp:taxon-name-part taxon-name-part-type="species" reg="calcarata">calcarata</tp:taxon-name-part></tp:taxon-name></italic><bold>A</bold> hind femur, ZISP_ENT 00007331 <bold>G</bold> pretarsus ventrally, ZISP_ENT 00013668 <bold>J</bold> hind tibia, ZISP_ENT 00007331. <italic><tp:taxon-name><tp:taxon-name-part taxon-name-part-type="genus" reg="Stenodema">S.</tp:taxon-name-part><tp:taxon-name-part taxon-name-part-type="species" reg="virens">virens</tp:taxon-name-part></tp:taxon-name></italic><bold>B</bold> hind femur, ZISP_ENT 00003645. <italic><tp:taxon-name><tp:taxon-name-part taxon-name-part-type="genus" reg="Stenodema">S.</tp:taxon-name-part><tp:taxon-name-part taxon-name-part-type="species" reg="turanica">turanica</tp:taxon-name-part></tp:taxon-name></italic><bold>C</bold> hind femur, ZISP_ENT 00004938 <bold>I</bold> hind tibia, ZISP_ENT 00004938. <italic><tp:taxon-name><tp:taxon-name-part taxon-name-part-type="genus" reg="Stenodema">S.</tp:taxon-name-part><tp:taxon-name-part taxon-name-part-type="species" reg="pilosa">pilosa</tp:taxon-name-part></tp:taxon-name></italic><bold>D</bold> hind femur, ZISP_ENT 00009371. <italic><tp:taxon-name><tp:taxon-name-part taxon-name-part-type="genus" reg="Stenodema">S.</tp:taxon-name-part><tp:taxon-name-part taxon-name-part-type="species" reg="laevigata">laevigata</tp:taxon-name-part></tp:taxon-name></italic><bold>E</bold> hind femur, ZISP_ENT 00006444. <italic><tp:taxon-name><tp:taxon-name-part taxon-name-part-type="genus" reg="Stenodema">S.</tp:taxon-name-part><tp:taxon-name-part taxon-name-part-type="species" reg="sibirica">sibirica</tp:taxon-name-part></tp:taxon-name></italic><bold>F</bold> hind femur, ZISP_ENT 00003705. <italic><tp:taxon-name><tp:taxon-name-part taxon-name-part-type="genus" reg="Stenodema">S.</tp:taxon-name-part><tp:taxon-name-part taxon-name-part-type="species" reg="holsata">holsata</tp:taxon-name-part></tp:taxon-name></italic><bold>H</bold> hind femur, ZISP_ENT 00013674.</p></caption><graphic xmlns:xlink="http://www.w3.org/1999/xlink" xlink:href="zookeys-1209-245_article-124766__-g002.jpg" position="float" orientation="portrait" xlink:type="simple" id="oo_1112622.jpg"><uri content-type="original_file" xlink:type="simple">https://binary.pensoft.net/fig/1112622</uri></graphic></fig><fig id="F6" position="float" orientation="portrait"><object-id xmlns:xlink="http://www.w3.org/1999/xlink" content-type="doi" xlink:type="simple">10.3897/zookeys.1209.124766.figure6</object-id><object-id xmlns:xlink="http://www.w3.org/1999/xlink" content-type="arpha" xlink:type="simple">C18A9033-E89E-54B1-9F38-60909A38B4F8</object-id><label>Figure 6.</label><caption><p>Male genitalia. <italic><tp:taxon-name><tp:taxon-name-part taxon-name-part-type="genus" reg="Stenodema">S.</tp:taxon-name-part><tp:taxon-name-part taxon-name-part-type="species" reg="turanica">turanica</tp:taxon-name-part></tp:taxon-name></italic>. ZISP_ENT 00003654 <bold>A</bold> right paramere, dorsal view <bold>C</bold> right paramere, posterior view <bold>Q</bold> genital capsule, dorsal view; ZISP_ENT 00003618 <bold>B</bold> left paramere, dorsal view <bold>D</bold> left paramere, posterior view. <italic><tp:taxon-name><tp:taxon-name-part taxon-name-part-type="genus" reg="Stenodema">S.</tp:taxon-name-part><tp:taxon-name-part taxon-name-part-type="species" reg="sibirica">sibirica</tp:taxon-name-part></tp:taxon-name></italic>. ZISP_ENT 00003617 (vesica with long ridge) <bold>E</bold> right paramere, dorsal view <bold>F</bold> left paramere, dorsal view <bold>G</bold> right paramere, posterior view <bold>H</bold> left paramere, posterior view <bold>U</bold> genital capsule, dorsal view; ZISP_ENT 00003620 (vesica with short ridge) <bold>I</bold> right paramere, dorsal view <bold>J</bold> left paramere, dorsal view <bold>K</bold> right paramere, posterior view <bold>L</bold> left paramere, posterior view <bold>T</bold> genital capsule, dorsal view. <italic><tp:taxon-name><tp:taxon-name-part taxon-name-part-type="genus" reg="Stenodema">S.</tp:taxon-name-part><tp:taxon-name-part taxon-name-part-type="species" reg="pilosa">pilosa</tp:taxon-name-part></tp:taxon-name></italic>. ZISP_ENT 00003626 <bold>N</bold> right paramere, dorsal view <bold>M</bold> left paramere, dorsal view <bold>O</bold> right paramere, posterior view <bold>P</bold> left paramere, posterior view <bold>R</bold> theca <bold>S</bold> genital capsule, dorsal view.</p></caption><graphic xmlns:xlink="http://www.w3.org/1999/xlink" xlink:href="zookeys-1209-245_article-124766__-g006.jpg" position="float" orientation="portrait" xlink:type="simple" id="oo_1112626.jpg"><uri content-type="original_file" xlink:type="simple">https://binary.pensoft.net/fig/1112626</uri></graphic></fig><fig id="F10" position="float" orientation="portrait"><object-id xmlns:xlink="http://www.w3.org/1999/xlink" content-type="doi" xlink:type="simple">10.3897/zookeys.1209.124766.figure10</object-id><object-id xmlns:xlink="http://www.w3.org/1999/xlink" content-type="arpha" xlink:type="simple">5CC5ED5B-3778-5D52-980F-D0069C0CE8CF</object-id><label>Figure 10.</label><caption><p>Female genitalia. <italic><tp:taxon-name><tp:taxon-name-part taxon-name-part-type="genus" reg="Stenodema">S.</tp:taxon-name-part><tp:taxon-name-part taxon-name-part-type="species" reg="turanica">turanica</tp:taxon-name-part></tp:taxon-name></italic>. ZISP_ENT 00002735 <bold>A</bold> dorsal labiate plate <bold>E</bold> posterior wall of bursa copulatrix. <italic><tp:taxon-name><tp:taxon-name-part taxon-name-part-type="genus" reg="Stenodema">S.</tp:taxon-name-part><tp:taxon-name-part taxon-name-part-type="species" reg="sibirica">sibirica</tp:taxon-name-part></tp:taxon-name></italic>. ZISP_ENT 00003679 <bold>B</bold> posterior wall of bursa copulatrix <bold>F</bold> dorsal labiate plate. <italic><tp:taxon-name><tp:taxon-name-part taxon-name-part-type="genus" reg="Stenodema">S.</tp:taxon-name-part><tp:taxon-name-part taxon-name-part-type="species" reg="virens">virens</tp:taxon-name-part></tp:taxon-name></italic> ZISP_ENT 00002732 <bold>C</bold> posterior wall of bursa copulatrix <bold>D</bold> dorsal labiate plate.</p></caption><graphic xmlns:xlink="http://www.w3.org/1999/xlink" xlink:href="zookeys-1209-245_article-124766__-g010.jpg" position="float" orientation="portrait" xlink:type="simple" id="oo_1112630.jpg"><uri content-type="original_file" xlink:type="simple">https://binary.pensoft.net/fig/1112630</uri></graphic></fig><fig id="F11" position="float" orientation="portrait"><object-id xmlns:xlink="http://www.w3.org/1999/xlink" content-type="doi" xlink:type="simple">10.3897/zookeys.1209.124766.figure11</object-id><object-id xmlns:xlink="http://www.w3.org/1999/xlink" content-type="arpha" xlink:type="simple">173A7522-E115-5F0C-ABB7-B2FC22ADD9D9</object-id><label>Figure 11.</label><caption><p>Digital images of habitus. <italic><tp:taxon-name><tp:taxon-name-part taxon-name-part-type="genus" reg="Stenodema">S.</tp:taxon-name-part><tp:taxon-name-part taxon-name-part-type="species" reg="turanica">turanica</tp:taxon-name-part></tp:taxon-name></italic><bold>A</bold> ♂ ZISP_ENT 00004938 <bold>B</bold> ♂ ZISP_ENT 00004937 <bold>C</bold> ♀. ZISP_ENT 00004935 <bold>D</bold> ♀. ZISP_ENT 00004953. <italic><tp:taxon-name><tp:taxon-name-part taxon-name-part-type="genus" reg="Stenodema">S.</tp:taxon-name-part><tp:taxon-name-part taxon-name-part-type="species" reg="virens">virens</tp:taxon-name-part></tp:taxon-name></italic><bold>E</bold> ♂ ZISP_ENT 00004898 <bold>F</bold> ♂ ZISP_ENT 00004897 <bold>G</bold> ♀. ZISP_ENT 00004894. <italic><tp:taxon-name><tp:taxon-name-part taxon-name-part-type="genus" reg="Stenodema">S.</tp:taxon-name-part><tp:taxon-name-part taxon-name-part-type="species" reg="holsata">holsata</tp:taxon-name-part></tp:taxon-name></italic><bold>H</bold> ♂ ZISP_ENT 00004903 <bold>I</bold> ♀ ZISP_ENT 00004907.</p></caption><graphic xmlns:xlink="http://www.w3.org/1999/xlink" xlink:href="zookeys-1209-245_article-124766__-g011.jpg" position="float" orientation="portrait" xlink:type="simple" id="oo_1112631.jpg"><uri content-type="original_file" xlink:type="simple">https://binary.pensoft.net/fig/1112631</uri></graphic></fig><fn-group><fn id="en6"><p>For more references and a list of synonyms see Carvalho (1959), Schuh (1995), and Kerzhner and Josifov (1999).</p></fn></fn-group></tp:treatment-sec><ref-list><ref id="B7"><mixed-citation xmlns:xlink="http://www.w3.org/1999/xlink" xlink:type="simple"><person-group><name name-style="western"><surname>Carvalho</surname><given-names>JCM</given-names></name></person-group> (<year>1959</year>) <article-title>A catalogue of the <tp:taxon-name><tp:taxon-name-part taxon-name-part-type="family">Miridae</tp:taxon-name-part></tp:taxon-name> of the world. Part IV.</article-title><source>Arquivos do Museu Nacional, Rio de Janeiro</source><volume>48</volume>: <fpage>1</fpage>–<lpage>384</lpage>.</mixed-citation></ref><ref id="B69"><mixed-citation xmlns:xlink="http://www.w3.org/1999/xlink" xlink:type="simple"><person-group><name name-style="western"><surname>Wagner</surname><given-names>E</given-names></name></person-group> (<year>1974</year>) Die <tp:taxon-name><tp:taxon-name-part taxon-name-part-type="family">Miridae</tp:taxon-name-part></tp:taxon-name> Hahn, 1831, des Mitelmeerraumes und der Makaronesischen Inseln (<tp:taxon-name><tp:taxon-name-part taxon-name-part-type="order">Hemiptera</tp:taxon-name-part></tp:taxon-name>, <tp:taxon-name><tp:taxon-name-part taxon-name-part-type="suborder">Heteroptera</tp:taxon-name-part></tp:taxon-name>). Teil. 1. Entomologische Abhandlungen 37 (Supplement): 1–484. <ext-link xlink:href="10.1515/9783112653241" ext-link-type="doi" xlink:type="simple">https://doi.org/10.1515/9783112653241</ext-link></mixed-citation></ref><ref id="B39"><mixed-citation xmlns:xlink="http://www.w3.org/1999/xlink" xlink:type="simple"><person-group><name name-style="western"><surname>Muminov</surname><given-names>NN</given-names></name></person-group> (<year>1989</year>) <article-title>Species of the genus <italic><tp:taxon-name><tp:taxon-name-part taxon-name-part-type="genus">Stenodema</tp:taxon-name-part></tp:taxon-name></italic> (<tp:taxon-name><tp:taxon-name-part taxon-name-part-type="suborder">Heteroptera</tp:taxon-name-part></tp:taxon-name>: <tp:taxon-name><tp:taxon-name-part taxon-name-part-type="family">Miridae</tp:taxon-name-part></tp:taxon-name>) from the USSR and Mongolia.</article-title><source>Insects of Mongolia</source><volume>10</volume>: <fpage>126</fpage>–<lpage>135</lpage>. [in Russian]</mixed-citation></ref><ref id="B23"><mixed-citation xmlns:xlink="http://www.w3.org/1999/xlink" xlink:type="simple"><person-group><name name-style="western"><surname>Kerzhner</surname><given-names>IM</given-names></name><name name-style="western"><surname>Josifov</surname><given-names>M</given-names></name></person-group> (<year>1999</year>) <source><tp:taxon-name><tp:taxon-name-part taxon-name-part-type="infraorder">Cimicomorpha</tp:taxon-name-part></tp:taxon-name> II. In: Aukema B, Rieger C (Eds) Catalogue of the <tp:taxon-name><tp:taxon-name-part taxon-name-part-type="suborder">Heteroptera</tp:taxon-name-part></tp:taxon-name> of the Palearctic Region, Vol.</source><publisher-name>3</publisher-name>, <publisher-loc>Amsterdam, Netherlands Entomological Society</publisher-loc>, <size units="page">577 pp</size>.</mixed-citation></ref><ref id="B52"><mixed-citation xmlns:xlink="http://www.w3.org/1999/xlink" xlink:type="simple"><person-group><name name-style="western"><surname>Reuter</surname><given-names>OM</given-names></name></person-group> (<year>1904</year>) <article-title>Synopsis speciarum <italic><tp:taxon-name><tp:taxon-name-part taxon-name-part-type="genus">Stenodema</tp:taxon-name-part></tp:taxon-name></italic>-Arten Lap., m.</article-title><source>Öfversigt af Finska Vetenskapssocietetens Förhandlingar</source><volume>46</volume>(<issue>15</issue>): <fpage>1</fpage>–<lpage>21</lpage>.</mixed-citation></ref></ref-list></tp:taxon-treatment>
