# Supplementary material for: ﻿Delimitation of the widely distributed Palearctic Stenodema species (Hemiptera, Heteroptera, Miridae): insights from molecular and morphological data
Source: Zookeys. 2024 Aug 13;1209:245–94. doi: 10.3897/zookeys.1209.124766 (PMC11336388; doi:10.3897/zookeys.1209.124766)
Supplement: XML Treatment for Stenodema virens [file zookeys.1209.124766-treatment7.xml]

<!DOCTYPE tp:taxon-treatment
  PUBLIC "-//TaxonX//DTD Taxonomic Treatment Publishing DTD v0 20100105//EN" "tax-treatment-NSO.dtd">
<tp:taxon-treatment xmlns:tp="http://www.plazi.org/taxpub"><tp:treatment-meta><kwd-group><label>Taxon classification</label><kwd>
                <named-content content-type="kingdom">Animalia</named-content>
              </kwd><kwd>
                <named-content content-type="order">Hemiptera</named-content>
              </kwd><kwd>
                <named-content content-type="family">Miridae</named-content>
              </kwd></kwd-group><mixed-citation publication-type="journal"><person-group><name><surname>Namyatova</surname><given-names>Anna A.</given-names></name><name><surname>Dzhelali</surname><given-names>Polina A.</given-names></name><name><surname>Konstantinov</surname><given-names>Fedor V.</given-names></name></person-group><article-title>﻿Delimitation of the widely distributed Palearctic <italic><tp:taxon-name><tp:taxon-name-part taxon-name-part-type="genus" reg="Stenodema">Stenodema</tp:taxon-name-part></tp:taxon-name></italic> species (<tp:taxon-name><tp:taxon-name-part taxon-name-part-type="order">Hemiptera</tp:taxon-name-part></tp:taxon-name>, <tp:taxon-name><tp:taxon-name-part taxon-name-part-type="suborder">Heteroptera</tp:taxon-name-part></tp:taxon-name>, <tp:taxon-name><tp:taxon-name-part taxon-name-part-type="family">Miridae</tp:taxon-name-part></tp:taxon-name>): insights from molecular and morphological data</article-title><source>Zookeys</source><day>13</day><month>08</month><year>2024</year><volume>1209</volume><fpage>245</fpage><lpage>294</lpage><pub-id pub-id-type="doi">10.3897/zookeys.1209.124766</pub-id></mixed-citation></tp:treatment-meta><tp:nomenclature><label>﻿</label><tp:taxon-name>
              <object-id xmlns:xlink="http://www.w3.org/1999/xlink" content-type="arpha" xlink:type="simple">F03A6315-1EBE-5BD0-AD9F-2283DEBBE124</object-id>
              <tp:taxon-name-part taxon-name-part-type="genus" reg="Stenodema">Stenodema</tp:taxon-name-part>
              <tp:taxon-name-part taxon-name-part-type="species" reg="virens">virens</tp:taxon-name-part>
            </tp:taxon-name><tp:taxon-authority>(Linnaeus, 1767)</tp:taxon-authority><xref ref-type="fig" rid="F1">Figs 1J, P</xref><xref ref-type="fig" rid="F2">, 2B</xref><xref ref-type="fig" rid="F5">, 5E–H, R, V</xref><xref ref-type="fig" rid="F7">, 7G–I</xref><xref ref-type="fig" rid="F10">, 10C, D</xref><xref ref-type="fig" rid="F11">, 11E–G</xref><tp:nomenclature-citation-list><tp:nomenclature-citation><tp:taxon-name>
                  <tp:taxon-name-part taxon-name-part-type="genus" reg="Cimex">Cimex</tp:taxon-name-part>
                  <tp:taxon-name-part taxon-name-part-type="species" reg="virens">virens</tp:taxon-name-part>
                </tp:taxon-name><comment> Linnaeus, 1767: 730 (original description). </comment></tp:nomenclature-citation><tp:nomenclature-citation><tp:taxon-name>
                  <tp:taxon-name-part taxon-name-part-type="genus" reg="Stenodema">Stenodema</tp:taxon-name-part>
                  <tp:taxon-name-part taxon-name-part-type="species" reg="virens">virens</tp:taxon-name-part>
                </tp:taxon-name><comment> Reuter, 1904: 4 (comb. nov., key to species); <xref ref-type="bibr" rid="B7">Carvalho 1959</xref>: 307 (catalogue); <xref ref-type="bibr" rid="B22">Kerzhner and Jaczewski 1964</xref>: 958 (key to species); <xref ref-type="bibr" rid="B70">Wagner and Weber 1964</xref>: 94 (key to species); <xref ref-type="bibr" rid="B69">Wagner 1974</xref>: 112 (key to species); <xref ref-type="bibr" rid="B39">Muminov 1989</xref>: 127 (key to species); <xref ref-type="bibr" rid="B67">Vinokurov and Kanyukova 1995</xref>: 98 (key to species); <xref ref-type="bibr" rid="B23">Kerzhner and Josifov 1999</xref>: 196 (catalogue).<sup><xref ref-type="fn" rid="en7">7</xref></sup></comment></tp:nomenclature-citation></tp:nomenclature-citation-list></tp:nomenclature><tp:treatment-sec sec-type="diagnosis" id="SECID0EKCAK"><title>Diagnosis.</title><p>Body length in male 6.0–6.6, in female 6.1–7.1; frons protruding above clypeus base (as in Fig. <xref ref-type="fig" rid="F1">1C</xref>); labium reaching middle coxa, but not surpassing it (as in Fig. <xref ref-type="fig" rid="F1">1N</xref>); hind femur distinctly tapering towards apex, without spines (Fig. <xref ref-type="fig" rid="F2">2B</xref>), 6–8× as long as wide; hind tibia curved basally (as in Fig. <xref ref-type="fig" rid="F2">2I</xref>); swelling on propleura curved (as in Fig. <xref ref-type="fig" rid="F1">1H</xref>); antennal segment I length/head width ratio in male 1.0, in female 0.8–1.0; antennal segment I/pronotum length ratio 0.6–0.7 in male, 0.6–0.8 in female; antennal segment I not widened basally, its setae at base as dense as on other parts of this segment; setae in antennal segment I simple; antennal segment II length/head width ratio in male 2.4–2.6; groove on posterior part of mesopleuron absent (as in Fig. <xref ref-type="fig" rid="F1">1M</xref>); paired pits between calli absent (as in Fig. <xref ref-type="fig" rid="F1">1G</xref>); setae on posterior margin of hind femur denser than on other parts of femur, shorter than half of hind femur width (Fig. <xref ref-type="fig" rid="F2">2B</xref>); genital capsule only slightly longer than wide, acute apically, with outgrowth near left paramere socket (Fig. <xref ref-type="fig" rid="F5">5R</xref>); right paramere ~ 4× as long as wide, its apical part as wide as basal part, apical process bifurcate (Fig. <xref ref-type="fig" rid="F5">5E, G</xref>); right paramere with apical process acute in posterior view (Fig. 5Р), its sensory lobe swollen (Fig. <xref ref-type="fig" rid="F5">5F</xref>); vesica with four membranous lobes (Fig. <xref ref-type="fig" rid="F7">7G–I</xref>); membranous swelling on dorsal labiate plate not covering sclerotized rings (Fig. <xref ref-type="fig" rid="F10">10C</xref>); posterior wall with dorsal structure and sigmoid process between interramal lobes, dorsal structure rounded (Fig. <xref ref-type="fig" rid="F10">10D</xref>).</p><fig id="F9" position="float" orientation="portrait"><object-id xmlns:xlink="http://www.w3.org/1999/xlink" content-type="doi" xlink:type="simple">10.3897/zookeys.1209.124766.figure9</object-id><object-id xmlns:xlink="http://www.w3.org/1999/xlink" content-type="arpha" xlink:type="simple">FC18FB48-E170-5E08-BF2C-52710826963E</object-id><label>Figure 9.</label><caption><p>Digital images of habitus. <italic><tp:taxon-name><tp:taxon-name-part taxon-name-part-type="genus" reg="Stenodema">S.</tp:taxon-name-part><tp:taxon-name-part taxon-name-part-type="species" reg="pilosa">pilosa</tp:taxon-name-part></tp:taxon-name></italic>. specimens previously identified as <italic><tp:taxon-name><tp:taxon-name-part taxon-name-part-type="genus" reg="Stenodema">S.</tp:taxon-name-part><tp:taxon-name-part taxon-name-part-type="species" reg="trispinosa">trispinosa</tp:taxon-name-part></tp:taxon-name></italic><bold>A</bold> ♂ ZISP_ENT 00004882 <bold>B</bold> ♀ ZISP_ENT 00004886 <bold>C</bold> Lectotype of <italic><tp:taxon-name><tp:taxon-name-part taxon-name-part-type="genus" reg="Brachytropis">Brachytropis</tp:taxon-name-part><tp:taxon-name-part taxon-name-part-type="species" reg="pilosa">pilosa</tp:taxon-name-part></tp:taxon-name></italic><bold>D</bold> labels attached to the lectotype. <italic><tp:taxon-name><tp:taxon-name-part taxon-name-part-type="genus" reg="Stenodema">S.</tp:taxon-name-part><tp:taxon-name-part taxon-name-part-type="species" reg="calcarata">calcarata</tp:taxon-name-part></tp:taxon-name></italic><bold>E</bold> ♂ ZISP_ENT 00004876 <bold>F</bold> ♀ ZISP_ENT 00004864. <italic><tp:taxon-name><tp:taxon-name-part taxon-name-part-type="genus" reg="Stenodema">S.</tp:taxon-name-part><tp:taxon-name-part taxon-name-part-type="species" reg="laevigata">laevigata</tp:taxon-name-part></tp:taxon-name></italic><bold>G</bold> ♂ ZISP_ENT 00004921 <bold>H</bold> ♀ ZISP_ENT 00004923.</p></caption><graphic xmlns:xlink="http://www.w3.org/1999/xlink" xlink:href="zookeys-1209-245_article-124766__-g009.jpg" position="float" orientation="portrait" xlink:type="simple" id="oo_1112629.jpg"><uri content-type="original_file" xlink:type="simple">https://binary.pensoft.net/fig/1112629</uri></graphic></fig><fig id="F10" position="float" orientation="portrait"><object-id xmlns:xlink="http://www.w3.org/1999/xlink" content-type="doi" xlink:type="simple">10.3897/zookeys.1209.124766.figure10</object-id><object-id xmlns:xlink="http://www.w3.org/1999/xlink" content-type="arpha" xlink:type="simple">5CC5ED5B-3778-5D52-980F-D0069C0CE8CF</object-id><label>Figure 10.</label><caption><p>Female genitalia. <italic><tp:taxon-name><tp:taxon-name-part taxon-name-part-type="genus" reg="Stenodema">S.</tp:taxon-name-part><tp:taxon-name-part taxon-name-part-type="species" reg="turanica">turanica</tp:taxon-name-part></tp:taxon-name></italic>. ZISP_ENT 00002735 <bold>A</bold> dorsal labiate plate <bold>E</bold> posterior wall of bursa copulatrix. <italic><tp:taxon-name><tp:taxon-name-part taxon-name-part-type="genus" reg="Stenodema">S.</tp:taxon-name-part><tp:taxon-name-part taxon-name-part-type="species" reg="sibirica">sibirica</tp:taxon-name-part></tp:taxon-name></italic>. ZISP_ENT 00003679 <bold>B</bold> posterior wall of bursa copulatrix <bold>F</bold> dorsal labiate plate. <italic><tp:taxon-name><tp:taxon-name-part taxon-name-part-type="genus" reg="Stenodema">S.</tp:taxon-name-part><tp:taxon-name-part taxon-name-part-type="species" reg="virens">virens</tp:taxon-name-part></tp:taxon-name></italic> ZISP_ENT 00002732 <bold>C</bold> posterior wall of bursa copulatrix <bold>D</bold> dorsal labiate plate.</p></caption><graphic xmlns:xlink="http://www.w3.org/1999/xlink" xlink:href="zookeys-1209-245_article-124766__-g010.jpg" position="float" orientation="portrait" xlink:type="simple" id="oo_1112630.jpg"><uri content-type="original_file" xlink:type="simple">https://binary.pensoft.net/fig/1112630</uri></graphic></fig></tp:treatment-sec><tp:treatment-sec sec-type="distribution" id="SECID0EWIAK"><title>Distribution.</title><p><italic><tp:taxon-name><tp:taxon-name-part taxon-name-part-type="genus" reg="Stenodema">Stenodema</tp:taxon-name-part><tp:taxon-name-part taxon-name-part-type="species" reg="virens">virens</tp:taxon-name-part></tp:taxon-name></italic> is widely distributed in Europe, the Near East, and the Caucasus, extending eastwards to Yakutia, Buryatia, Mongolia, and northern China (<xref ref-type="bibr" rid="B23">Kerzhner and Josifov 1999</xref>).</p><fig id="F11" position="float" orientation="portrait"><object-id xmlns:xlink="http://www.w3.org/1999/xlink" content-type="doi" xlink:type="simple">10.3897/zookeys.1209.124766.figure11</object-id><object-id xmlns:xlink="http://www.w3.org/1999/xlink" content-type="arpha" xlink:type="simple">173A7522-E115-5F0C-ABB7-B2FC22ADD9D9</object-id><label>Figure 11.</label><caption><p>Digital images of habitus. <italic><tp:taxon-name><tp:taxon-name-part taxon-name-part-type="genus" reg="Stenodema">S.</tp:taxon-name-part><tp:taxon-name-part taxon-name-part-type="species" reg="turanica">turanica</tp:taxon-name-part></tp:taxon-name></italic><bold>A</bold> ♂ ZISP_ENT 00004938 <bold>B</bold> ♂ ZISP_ENT 00004937 <bold>C</bold> ♀. ZISP_ENT 00004935 <bold>D</bold> ♀. ZISP_ENT 00004953. <italic><tp:taxon-name><tp:taxon-name-part taxon-name-part-type="genus" reg="Stenodema">S.</tp:taxon-name-part><tp:taxon-name-part taxon-name-part-type="species" reg="virens">virens</tp:taxon-name-part></tp:taxon-name></italic><bold>E</bold> ♂ ZISP_ENT 00004898 <bold>F</bold> ♂ ZISP_ENT 00004897 <bold>G</bold> ♀. ZISP_ENT 00004894. <italic><tp:taxon-name><tp:taxon-name-part taxon-name-part-type="genus" reg="Stenodema">S.</tp:taxon-name-part><tp:taxon-name-part taxon-name-part-type="species" reg="holsata">holsata</tp:taxon-name-part></tp:taxon-name></italic><bold>H</bold> ♂ ZISP_ENT 00004903 <bold>I</bold> ♀ ZISP_ENT 00004907.</p></caption><graphic xmlns:xlink="http://www.w3.org/1999/xlink" xlink:href="zookeys-1209-245_article-124766__-g011.jpg" position="float" orientation="portrait" xlink:type="simple" id="oo_1112631.jpg"><uri content-type="original_file" xlink:type="simple">https://binary.pensoft.net/fig/1112631</uri></graphic></fig><fig id="F12" position="float" orientation="portrait"><object-id xmlns:xlink="http://www.w3.org/1999/xlink" content-type="doi" xlink:type="simple">10.3897/zookeys.1209.124766.figure12</object-id><object-id xmlns:xlink="http://www.w3.org/1999/xlink" content-type="arpha" xlink:type="simple">599CAF84-E553-5CEC-BA85-917DB88A3FD8</object-id><label>Figure 12.</label><caption><p>Digital images of habitus. <italic><tp:taxon-name><tp:taxon-name-part taxon-name-part-type="genus" reg="Stenodema">S.</tp:taxon-name-part><tp:taxon-name-part taxon-name-part-type="species" reg="algoviensis">algoviensis</tp:taxon-name-part></tp:taxon-name></italic><bold>A</bold> ♂ ZISP_ENT 00004951 <bold>B</bold> ♀ ZISP_ENT 00004950. <italic><tp:taxon-name><tp:taxon-name-part taxon-name-part-type="genus" reg="Stenodema">S.</tp:taxon-name-part><tp:taxon-name-part taxon-name-part-type="species" reg="rubrinervis">rubrinervis</tp:taxon-name-part></tp:taxon-name></italic><bold>C</bold> ♂ ZISP_ENT 00004941 <bold>D</bold> ♀ ZISP_ENT 00004960. <italic><tp:taxon-name><tp:taxon-name-part taxon-name-part-type="genus" reg="Stenodema">S.</tp:taxon-name-part><tp:taxon-name-part taxon-name-part-type="species" reg="sibirica">sibirica</tp:taxon-name-part></tp:taxon-name></italic><bold>E</bold> ♂ ZISP_ENT 00004919 <bold>F</bold> ♀ ZISP_ENT 00004928 <bold>G</bold> ♀ ZISP_ENT 00004929.</p></caption><graphic xmlns:xlink="http://www.w3.org/1999/xlink" xlink:href="zookeys-1209-245_article-124766__-g012.jpg" position="float" orientation="portrait" xlink:type="simple" id="oo_1112632.jpg"><uri content-type="original_file" xlink:type="simple">https://binary.pensoft.net/fig/1112632</uri></graphic></fig><fig id="F13" position="float" orientation="portrait"><object-id xmlns:xlink="http://www.w3.org/1999/xlink" content-type="doi" xlink:type="simple">10.3897/zookeys.1209.124766.figure13</object-id><object-id xmlns:xlink="http://www.w3.org/1999/xlink" content-type="arpha" xlink:type="simple">2B5CCACE-CD92-5830-99B6-B502510303ED</object-id><label>Figure 13.</label><caption><p>Inflated vesica. <italic><tp:taxon-name><tp:taxon-name-part taxon-name-part-type="genus" reg="Stenodema">S.</tp:taxon-name-part><tp:taxon-name-part taxon-name-part-type="species" reg="sibirica">sibirica</tp:taxon-name-part></tp:taxon-name></italic> vesica with long ridge ZISP_ENT 00003617 <bold>A</bold> dorsal view <bold>B</bold> left lateral view <bold>C</bold> ventral lateral view; vesica with short ridge ZISP_ENT 00003620 <bold>D</bold> dorsal view <bold>E</bold> left lateral view <bold>F</bold> ventral lateral view.</p></caption><graphic xmlns:xlink="http://www.w3.org/1999/xlink" xlink:href="zookeys-1209-245_article-124766__-g013.jpg" position="float" orientation="portrait" xlink:type="simple" id="oo_1112633.jpg"><uri content-type="original_file" xlink:type="simple">https://binary.pensoft.net/fig/1112633</uri></graphic></fig><fig id="F14" position="float" orientation="portrait"><object-id xmlns:xlink="http://www.w3.org/1999/xlink" content-type="doi" xlink:type="simple">10.3897/zookeys.1209.124766.figure14</object-id><object-id xmlns:xlink="http://www.w3.org/1999/xlink" content-type="arpha" xlink:type="simple">0BF0B88E-CA73-5F3D-BA84-A4BC896260D8</object-id><label>Figure 14.</label><caption><p>Phylogeny obtained using the Bayesian inference based on the <abbrev xmlns:xlink="http://www.w3.org/1999/xlink" xlink:title="cytochrome c oxidase subunit I" id="ABBRID0ETOAK" xlink:type="simple">COI</abbrev> dataset, part 1. The supports are provided above the branches. The numbers on the left correspond to <abbrev xmlns:xlink="http://www.w3.org/1999/xlink" xlink:title="Posterior probabilities" id="ABBRID0EXOAK" xlink:type="simple">PP</abbrev>, the numbers on the right correspond to <abbrev xmlns:xlink="http://www.w3.org/1999/xlink" xlink:title="bootstrap replicates" id="ABBRID0E2OAK" xlink:type="simple">BS</abbrev> obtained with RAxML. The color stripes correspond to the results of the species delimitation analyses in the following order: <abbrev xmlns:xlink="http://www.w3.org/1999/xlink" xlink:title="Automatic barcode gap discovery" id="ABBRID0E6OAK" xlink:type="simple">ABGD</abbrev>, GMYC, bPTP, <abbrev xmlns:xlink="http://www.w3.org/1999/xlink" xlink:title="Poisson tree process" id="ABBRID0EDPAK" xlink:type="simple">PTP</abbrev>.</p></caption><graphic xmlns:xlink="http://www.w3.org/1999/xlink" xlink:href="zookeys-1209-245_article-124766__-g014.jpg" position="float" orientation="portrait" xlink:type="simple" id="oo_1112634.jpg"><uri content-type="original_file" xlink:type="simple">https://binary.pensoft.net/fig/1112634</uri></graphic></fig><fig id="F15" position="float" orientation="portrait"><object-id xmlns:xlink="http://www.w3.org/1999/xlink" content-type="doi" xlink:type="simple">10.3897/zookeys.1209.124766.figure15</object-id><object-id xmlns:xlink="http://www.w3.org/1999/xlink" content-type="arpha" xlink:type="simple">F66BD2D8-5126-5EBD-A48D-A377854EFD2B</object-id><label>Figure 15.</label><caption><p>Phylogeny obtained using the Bayesian inference based on the <abbrev xmlns:xlink="http://www.w3.org/1999/xlink" xlink:title="cytochrome c oxidase subunit I" id="ABBRID0EUPAK" xlink:type="simple">COI</abbrev> dataset, part 2. The supports are provided above the branches. The numbers on the left correspond to <abbrev xmlns:xlink="http://www.w3.org/1999/xlink" xlink:title="Posterior probabilities" id="ABBRID0EYPAK" xlink:type="simple">PP</abbrev>, the numbers on the right correspond to <abbrev xmlns:xlink="http://www.w3.org/1999/xlink" xlink:title="bootstrap replicates" id="ABBRID0E3PAK" xlink:type="simple">BS</abbrev> obtained with RAxML. The color stripes correspond to the results of the species delimitation analyses in the following order: <abbrev xmlns:xlink="http://www.w3.org/1999/xlink" xlink:title="Automatic barcode gap discovery" id="ABBRID0EAQAK" xlink:type="simple">ABGD</abbrev>, GMYC, bPTP, <abbrev xmlns:xlink="http://www.w3.org/1999/xlink" xlink:title="Poisson tree process" id="ABBRID0EEQAK" xlink:type="simple">PTP</abbrev>.</p></caption><graphic xmlns:xlink="http://www.w3.org/1999/xlink" xlink:href="zookeys-1209-245_article-124766__-g015.jpg" position="float" orientation="portrait" xlink:type="simple" id="oo_1112635.jpg"><uri content-type="original_file" xlink:type="simple">https://binary.pensoft.net/fig/1112635</uri></graphic></fig><fig id="F16" position="float" orientation="portrait"><object-id xmlns:xlink="http://www.w3.org/1999/xlink" content-type="doi" xlink:type="simple">10.3897/zookeys.1209.124766.figure16</object-id><object-id xmlns:xlink="http://www.w3.org/1999/xlink" content-type="arpha" xlink:type="simple">24481FC3-4197-586C-912E-0954D927FA24</object-id><label>Figure 16.</label><caption><p>Phylogeny obtained using the Bayesian inference based on the full dataset dataset, part 1. The supports are provided above the branches. The numbers on the left correspond to <abbrev xmlns:xlink="http://www.w3.org/1999/xlink" xlink:title="Posterior probabilities" id="ABBRID0EVQAK" xlink:type="simple">PP</abbrev>, the numbers on the right correspond to <abbrev xmlns:xlink="http://www.w3.org/1999/xlink" xlink:title="bootstrap replicates" id="ABBRID0EZQAK" xlink:type="simple">BS</abbrev> obtained with RAxML. The color stripes correspond to the results of the species delimitation analyses in the following order: <abbrev xmlns:xlink="http://www.w3.org/1999/xlink" xlink:title="Bayesian Phylogenetics and Phylogeography" id="ABBRID0E4QAK" xlink:type="simple">BPP</abbrev>, GMYC, bPTP, <abbrev xmlns:xlink="http://www.w3.org/1999/xlink" xlink:title="Poisson tree process" id="ABBRID0EBRAK" xlink:type="simple">PTP</abbrev>.</p></caption><graphic xmlns:xlink="http://www.w3.org/1999/xlink" xlink:href="zookeys-1209-245_article-124766__-g016.jpg" position="float" orientation="portrait" xlink:type="simple" id="oo_1112636.jpg"><uri content-type="original_file" xlink:type="simple">https://binary.pensoft.net/fig/1112636</uri></graphic></fig><fig id="F17" position="float" orientation="portrait"><object-id xmlns:xlink="http://www.w3.org/1999/xlink" content-type="doi" xlink:type="simple">10.3897/zookeys.1209.124766.figure17</object-id><object-id xmlns:xlink="http://www.w3.org/1999/xlink" content-type="arpha" xlink:type="simple">C40C5FA0-E455-5496-8B2D-8A0559AA4691</object-id><label>Figure 17.</label><caption><p>Phylogeny obtained using the Bayesian inference based on the full dataset, part 2. The supports are provided above the branches. The numbers on the left correspond to <abbrev xmlns:xlink="http://www.w3.org/1999/xlink" xlink:title="Posterior probabilities" id="ABBRID0ESRAK" xlink:type="simple">PP</abbrev>, the numbers on the right correspond to <abbrev xmlns:xlink="http://www.w3.org/1999/xlink" xlink:title="bootstrap replicates" id="ABBRID0EWRAK" xlink:type="simple">BS</abbrev> obtained with RAxML. The color stripes correspond to the results of the species delimitation analyses in the following order: <abbrev xmlns:xlink="http://www.w3.org/1999/xlink" xlink:title="Bayesian Phylogenetics and Phylogeography" id="ABBRID0E1RAK" xlink:type="simple">BPP</abbrev>, GMYC, bPTP, <abbrev xmlns:xlink="http://www.w3.org/1999/xlink" xlink:title="Poisson tree process" id="ABBRID0E5RAK" xlink:type="simple">PTP</abbrev>.</p></caption><graphic xmlns:xlink="http://www.w3.org/1999/xlink" xlink:href="zookeys-1209-245_article-124766__-g017.jpg" position="float" orientation="portrait" xlink:type="simple" id="oo_1112637.jpg"><uri content-type="original_file" xlink:type="simple">https://binary.pensoft.net/fig/1112637</uri></graphic></fig><fig id="F18" position="float" orientation="portrait"><object-id xmlns:xlink="http://www.w3.org/1999/xlink" content-type="doi" xlink:type="simple">10.3897/zookeys.1209.124766.figure18</object-id><object-id xmlns:xlink="http://www.w3.org/1999/xlink" content-type="arpha" xlink:type="simple">28A47894-5403-5F91-BF0B-B4857655E497</object-id><label>Figure 18.</label><caption><p>Phylogeny obtained using the Bayesian inference based on the reduced dataset. The supports are provided above the branches. The numbers on the left correspond to <abbrev xmlns:xlink="http://www.w3.org/1999/xlink" xlink:title="Posterior probabilities" id="ABBRID0EPSAK" xlink:type="simple">PP</abbrev>, the numbers on the right correspond to <abbrev xmlns:xlink="http://www.w3.org/1999/xlink" xlink:title="bootstrap replicates" id="ABBRID0ETSAK" xlink:type="simple">BS</abbrev> obtained with RAxML. The color stripes correspond to the results of the species delimitation analyses in the following order: <abbrev xmlns:xlink="http://www.w3.org/1999/xlink" xlink:title="Bayesian Phylogenetics and Phylogeography" id="ABBRID0EXSAK" xlink:type="simple">BPP</abbrev>, GMYC, bPTP, <abbrev xmlns:xlink="http://www.w3.org/1999/xlink" xlink:title="Poisson tree process" id="ABBRID0E2SAK" xlink:type="simple">PTP</abbrev>.</p></caption><graphic xmlns:xlink="http://www.w3.org/1999/xlink" xlink:href="zookeys-1209-245_article-124766__-g018.jpg" position="float" orientation="portrait" xlink:type="simple" id="oo_1112638.jpg"><uri content-type="original_file" xlink:type="simple">https://binary.pensoft.net/fig/1112638</uri></graphic></fig><fig id="F19" position="float" orientation="portrait"><object-id xmlns:xlink="http://www.w3.org/1999/xlink" content-type="doi" xlink:type="simple">10.3897/zookeys.1209.124766.figure19</object-id><object-id xmlns:xlink="http://www.w3.org/1999/xlink" content-type="arpha" xlink:type="simple">FDC3CF07-CFF8-5736-ADFB-D8A068DBDE21</object-id><label>Figure 19.</label><caption><p>Phylogeny obtained using the Bayesian inference based on the 16S rRNA dataset. The supports are provided above the branches. The numbers on the left correspond to <abbrev xmlns:xlink="http://www.w3.org/1999/xlink" xlink:title="Posterior probabilities" id="ABBRID0EMTAK" xlink:type="simple">PP</abbrev>, the number on the right correspond to <abbrev xmlns:xlink="http://www.w3.org/1999/xlink" xlink:title="bootstrap replicates" id="ABBRID0EQTAK" xlink:type="simple">BS</abbrev> obtained with RAxML. The color stripes correspond to the results of the species delimitation analyses in the following order: <abbrev xmlns:xlink="http://www.w3.org/1999/xlink" xlink:title="Automatic barcode gap discovery" id="ABBRID0EUTAK" xlink:type="simple">ABGD</abbrev>, GMYC, bPTP, <abbrev xmlns:xlink="http://www.w3.org/1999/xlink" xlink:title="Poisson tree process" id="ABBRID0EYTAK" xlink:type="simple">PTP</abbrev>.</p></caption><graphic xmlns:xlink="http://www.w3.org/1999/xlink" xlink:href="zookeys-1209-245_article-124766__-g019.jpg" position="float" orientation="portrait" xlink:type="simple" id="oo_1112639.jpg"><uri content-type="original_file" xlink:type="simple">https://binary.pensoft.net/fig/1112639</uri></graphic></fig></tp:treatment-sec><tp:treatment-sec><!--Section generated to contain objects referenced in tp:taxon-treatment.--><fig id="F1" position="float" orientation="portrait"><object-id xmlns:xlink="http://www.w3.org/1999/xlink" content-type="doi" xlink:type="simple">10.3897/zookeys.1209.124766.figure1</object-id><object-id xmlns:xlink="http://www.w3.org/1999/xlink" content-type="arpha" xlink:type="simple">CF26625B-C52E-5BA4-B704-1BFDB726EAD1</object-id><label>Figure 1.</label><caption><p>SEM images. <italic><tp:taxon-name><tp:taxon-name-part taxon-name-part-type="genus" reg="Stenodema">S.</tp:taxon-name-part><tp:taxon-name-part taxon-name-part-type="species" reg="pilosa">pilosa</tp:taxon-name-part></tp:taxon-name></italic><bold>A</bold> head, anterior view. ZISP_ENT 00009372 <bold>G</bold> head and pronotum, dorsal view, ZISP_ENT 00009372 <bold>Q</bold> hind tarsus, ZISP_ENT 00009386. <italic><tp:taxon-name><tp:taxon-name-part taxon-name-part-type="genus" reg="Stenodema">S.</tp:taxon-name-part><tp:taxon-name-part taxon-name-part-type="species" reg="turanica">turanica</tp:taxon-name-part></tp:taxon-name></italic><bold>B</bold> head, anterior view, ZISP_ENT 00004934 <bold>C</bold> head, lateral view, ZISP_ENT 00004934. <italic><tp:taxon-name><tp:taxon-name-part taxon-name-part-type="genus" reg="Stenodema">S.</tp:taxon-name-part><tp:taxon-name-part taxon-name-part-type="species" reg="holsata">holsata</tp:taxon-name-part></tp:taxon-name></italic><bold>D</bold> pretarsus, dorsal view, ZISP_ENT 00013676 <bold>F</bold> head and pronotum, dorsal view, ZISP_ENT 00007905. <italic><tp:taxon-name><tp:taxon-name-part taxon-name-part-type="genus" reg="Stenodema">S.</tp:taxon-name-part><tp:taxon-name-part taxon-name-part-type="species" reg="calcarata">calcarata</tp:taxon-name-part></tp:taxon-name></italic><bold>E</bold> head and pronotum, dorsal view, ZISP_ENT 00007331 <bold>I</bold> head and pronotum, lateral view, ZISP_ENT 00013671 <bold>L</bold> thoracic pleura, ZISP_ENT 00007386 <bold>N</bold> labium, ZISP_ENT 00007382. <italic><tp:taxon-name><tp:taxon-name-part taxon-name-part-type="genus" reg="Stenodema">S.</tp:taxon-name-part><tp:taxon-name-part taxon-name-part-type="species" reg="laevigata">laevigata</tp:taxon-name-part></tp:taxon-name></italic><bold>H</bold> head and pronotum, lateral view, ZISP_ENT 00005650 <bold>K</bold> thoracic pleura, ZISP_ENT 00007921 <bold>O</bold> labium, ZISP_ENT 00013673. <italic><tp:taxon-name><tp:taxon-name-part taxon-name-part-type="genus" reg="Stenodema">S.</tp:taxon-name-part><tp:taxon-name-part taxon-name-part-type="species" reg="virens">virens</tp:taxon-name-part></tp:taxon-name></italic><bold>J</bold> scutellum, clavus. and corium, ZISP_ENT 00003645 <bold>P</bold> cuneus and membrane, ZISP_ENT 00003645. <italic><tp:taxon-name><tp:taxon-name-part taxon-name-part-type="genus" reg="Stenodema">S.</tp:taxon-name-part><tp:taxon-name-part taxon-name-part-type="species" reg="sibirica">sibirica</tp:taxon-name-part></tp:taxon-name></italic><bold>M</bold> thoracic pleura, ZISP_ENT 00004930.</p></caption><graphic xmlns:xlink="http://www.w3.org/1999/xlink" xlink:href="zookeys-1209-245_article-124766__-g001.jpg" position="float" orientation="portrait" xlink:type="simple" id="oo_1112621.jpg"><uri content-type="original_file" xlink:type="simple">https://binary.pensoft.net/fig/1112621</uri></graphic></fig><fig id="F2" position="float" orientation="portrait"><object-id xmlns:xlink="http://www.w3.org/1999/xlink" content-type="doi" xlink:type="simple">10.3897/zookeys.1209.124766.figure2</object-id><object-id xmlns:xlink="http://www.w3.org/1999/xlink" content-type="arpha" xlink:type="simple">611BCC92-7D28-59A3-A5D8-8A0D702418DF</object-id><label>Figure 2.</label><caption><p>SEM images. <italic><tp:taxon-name><tp:taxon-name-part taxon-name-part-type="genus" reg="Stenodema">S.</tp:taxon-name-part><tp:taxon-name-part taxon-name-part-type="species" reg="calcarata">calcarata</tp:taxon-name-part></tp:taxon-name></italic><bold>A</bold> hind femur, ZISP_ENT 00007331 <bold>G</bold> pretarsus ventrally, ZISP_ENT 00013668 <bold>J</bold> hind tibia, ZISP_ENT 00007331. <italic><tp:taxon-name><tp:taxon-name-part taxon-name-part-type="genus" reg="Stenodema">S.</tp:taxon-name-part><tp:taxon-name-part taxon-name-part-type="species" reg="virens">virens</tp:taxon-name-part></tp:taxon-name></italic><bold>B</bold> hind femur, ZISP_ENT 00003645. <italic><tp:taxon-name><tp:taxon-name-part taxon-name-part-type="genus" reg="Stenodema">S.</tp:taxon-name-part><tp:taxon-name-part taxon-name-part-type="species" reg="turanica">turanica</tp:taxon-name-part></tp:taxon-name></italic><bold>C</bold> hind femur, ZISP_ENT 00004938 <bold>I</bold> hind tibia, ZISP_ENT 00004938. <italic><tp:taxon-name><tp:taxon-name-part taxon-name-part-type="genus" reg="Stenodema">S.</tp:taxon-name-part><tp:taxon-name-part taxon-name-part-type="species" reg="pilosa">pilosa</tp:taxon-name-part></tp:taxon-name></italic><bold>D</bold> hind femur, ZISP_ENT 00009371. <italic><tp:taxon-name><tp:taxon-name-part taxon-name-part-type="genus" reg="Stenodema">S.</tp:taxon-name-part><tp:taxon-name-part taxon-name-part-type="species" reg="laevigata">laevigata</tp:taxon-name-part></tp:taxon-name></italic><bold>E</bold> hind femur, ZISP_ENT 00006444. <italic><tp:taxon-name><tp:taxon-name-part taxon-name-part-type="genus" reg="Stenodema">S.</tp:taxon-name-part><tp:taxon-name-part taxon-name-part-type="species" reg="sibirica">sibirica</tp:taxon-name-part></tp:taxon-name></italic><bold>F</bold> hind femur, ZISP_ENT 00003705. <italic><tp:taxon-name><tp:taxon-name-part taxon-name-part-type="genus" reg="Stenodema">S.</tp:taxon-name-part><tp:taxon-name-part taxon-name-part-type="species" reg="holsata">holsata</tp:taxon-name-part></tp:taxon-name></italic><bold>H</bold> hind femur, ZISP_ENT 00013674.</p></caption><graphic xmlns:xlink="http://www.w3.org/1999/xlink" xlink:href="zookeys-1209-245_article-124766__-g002.jpg" position="float" orientation="portrait" xlink:type="simple" id="oo_1112622.jpg"><uri content-type="original_file" xlink:type="simple">https://binary.pensoft.net/fig/1112622</uri></graphic></fig><fig id="F5" position="float" orientation="portrait"><object-id xmlns:xlink="http://www.w3.org/1999/xlink" content-type="doi" xlink:type="simple">10.3897/zookeys.1209.124766.figure5</object-id><object-id xmlns:xlink="http://www.w3.org/1999/xlink" content-type="arpha" xlink:type="simple">2E7A4975-F6F9-5DD1-B21D-F1BE453BF274</object-id><label>Figure 5.</label><caption><p>Male genitalia. <italic><tp:taxon-name><tp:taxon-name-part taxon-name-part-type="genus" reg="Stenodema">S.</tp:taxon-name-part><tp:taxon-name-part taxon-name-part-type="species" reg="laevigata">laevigata</tp:taxon-name-part></tp:taxon-name></italic>. ZISP_ENT 00002699 <bold>A</bold> right paramere, dorsal view <bold>B</bold> left paramere, dorsal view <bold>C</bold> right paramere, posterior view <bold>D</bold> left paramere. posterior view <bold>Q</bold> genital capsule, dorsal view. <italic><tp:taxon-name><tp:taxon-name-part taxon-name-part-type="genus" reg="Stenodema">S.</tp:taxon-name-part><tp:taxon-name-part taxon-name-part-type="species" reg="virens">virens</tp:taxon-name-part></tp:taxon-name></italic>. ZISP_ENT 00003616 <bold>E</bold> right paramere, dorsal view <bold>F</bold> left paramere, dorsal view <bold>G</bold> right paramere, posterior view <bold>H</bold> left paramere, posterior view <bold>R</bold> genital capsule <bold>V</bold> theca. <italic><tp:taxon-name><tp:taxon-name-part taxon-name-part-type="genus" reg="Stenodema">S.</tp:taxon-name-part><tp:taxon-name-part taxon-name-part-type="species" reg="calcarata">calcarata</tp:taxon-name-part></tp:taxon-name></italic>. ZISP_ENT 00002712 <bold>I</bold> right paramere, dorsal view <bold>J</bold> left paramere, dorsal view <bold>K</bold> right paramere, posterior view <bold>L</bold> left paramere, posterior view <bold>T</bold> genital capsule. <italic><tp:taxon-name><tp:taxon-name-part taxon-name-part-type="genus" reg="Stenodema">S.</tp:taxon-name-part><tp:taxon-name-part taxon-name-part-type="species" reg="holsata">holsata</tp:taxon-name-part></tp:taxon-name></italic>. ZISP_ENT 00003625 <bold>I</bold> right paramere, dorsal view <bold>J</bold> left paramere, dorsal view <bold>K</bold> right paramere, posterior view <bold>L</bold> left paramere, posterior view <bold>S</bold> theca; ZISP_ENT 00002803 <bold>T</bold> genital capsule.</p></caption><graphic xmlns:xlink="http://www.w3.org/1999/xlink" xlink:href="zookeys-1209-245_article-124766__-g005.jpg" position="float" orientation="portrait" xlink:type="simple" id="oo_1112625.jpg"><uri content-type="original_file" xlink:type="simple">https://binary.pensoft.net/fig/1112625</uri></graphic></fig><fig id="F7" position="float" orientation="portrait"><object-id xmlns:xlink="http://www.w3.org/1999/xlink" content-type="doi" xlink:type="simple">10.3897/zookeys.1209.124766.figure7</object-id><object-id xmlns:xlink="http://www.w3.org/1999/xlink" content-type="arpha" xlink:type="simple">2EECC15E-880B-54B6-BC9A-42B3ECAE2B77</object-id><label>Figure 7.</label><caption><p>Inflated vesica, <italic><tp:taxon-name><tp:taxon-name-part taxon-name-part-type="genus" reg="Stenodema">S.</tp:taxon-name-part><tp:taxon-name-part taxon-name-part-type="species" reg="laevigata">laevigata</tp:taxon-name-part></tp:taxon-name></italic>, ZISP_ENT 00002699 <bold>A</bold> dorsal view <bold>B</bold> left lateral view <bold>C</bold> ventral lateral view. <italic><tp:taxon-name><tp:taxon-name-part taxon-name-part-type="genus" reg="Stenodema">S.</tp:taxon-name-part><tp:taxon-name-part taxon-name-part-type="species" reg="turanica">turanica</tp:taxon-name-part></tp:taxon-name></italic>, ZISP_ENT 00003618 <bold>D</bold> dorsal view <bold>E</bold> left lateral view <bold>F</bold> ventral lateral view. <italic><tp:taxon-name><tp:taxon-name-part taxon-name-part-type="genus" reg="Stenodema">S.</tp:taxon-name-part><tp:taxon-name-part taxon-name-part-type="species" reg="virens">virens</tp:taxon-name-part></tp:taxon-name></italic>, ZISP_ENT 00003616 <bold>G</bold> dorsal view <bold>H</bold> ventral view <bold>I</bold> left lateral view.</p></caption><graphic xmlns:xlink="http://www.w3.org/1999/xlink" xlink:href="zookeys-1209-245_article-124766__-g007.jpg" position="float" orientation="portrait" xlink:type="simple" id="oo_1112627.jpg"><uri content-type="original_file" xlink:type="simple">https://binary.pensoft.net/fig/1112627</uri></graphic></fig><fn-group><fn id="en7"><p>For more references and a list of synonyms see Carvalho (1959), Schuh (1995), and Kerzhner and Josifov (1999).</p></fn></fn-group></tp:treatment-sec><ref-list><ref id="B7"><mixed-citation xmlns:xlink="http://www.w3.org/1999/xlink" xlink:type="simple"><person-group><name name-style="western"><surname>Carvalho</surname><given-names>JCM</given-names></name></person-group> (<year>1959</year>) <article-title>A catalogue of the <tp:taxon-name><tp:taxon-name-part taxon-name-part-type="family">Miridae</tp:taxon-name-part></tp:taxon-name> of the world. Part IV.</article-title><source>Arquivos do Museu Nacional, Rio de Janeiro</source><volume>48</volume>: <fpage>1</fpage>–<lpage>384</lpage>.</mixed-citation></ref><ref id="B22"><mixed-citation xmlns:xlink="http://www.w3.org/1999/xlink" xlink:type="simple"><person-group><name name-style="western"><surname>Kerzhner</surname><given-names>IM</given-names></name><name name-style="western"><surname>Jaczewski</surname><given-names>TL</given-names></name></person-group> (<year>1964</year>) Family <tp:taxon-name><tp:taxon-name-part taxon-name-part-type="family">Isometopidae</tp:taxon-name-part></tp:taxon-name>. Family <tp:taxon-name><tp:taxon-name-part taxon-name-part-type="family">Miridae</tp:taxon-name-part></tp:taxon-name> (<tp:taxon-name><tp:taxon-name-part taxon-name-part-type="family">Capsidae</tp:taxon-name-part></tp:taxon-name>). In: Bei-Bienko GY (Ed.) Keys to the Insects of the European part of the USSR 1, Nauka, Moskova and Leningrad, 700–765 [In Russian].</mixed-citation></ref><ref id="B70"><mixed-citation xmlns:xlink="http://www.w3.org/1999/xlink" xlink:type="simple"><person-group><name name-style="western"><surname>Wagner</surname><given-names>E</given-names></name><name name-style="western"><surname>Weber</surname><given-names>HH</given-names></name></person-group> (<year>1964</year>) <article-title>Héteroptères <tp:taxon-name><tp:taxon-name-part taxon-name-part-type="family">Miridae</tp:taxon-name-part></tp:taxon-name>.</article-title><source>“MDUL” In “MDNM”: Faune de France</source><volume>67</volume>: <fpage>1</fpage>–<lpage>592</lpage>.</mixed-citation></ref><ref id="B69"><mixed-citation xmlns:xlink="http://www.w3.org/1999/xlink" xlink:type="simple"><person-group><name name-style="western"><surname>Wagner</surname><given-names>E</given-names></name></person-group> (<year>1974</year>) Die <tp:taxon-name><tp:taxon-name-part taxon-name-part-type="family">Miridae</tp:taxon-name-part></tp:taxon-name> Hahn, 1831, des Mitelmeerraumes und der Makaronesischen Inseln (<tp:taxon-name><tp:taxon-name-part taxon-name-part-type="order">Hemiptera</tp:taxon-name-part></tp:taxon-name>, <tp:taxon-name><tp:taxon-name-part taxon-name-part-type="suborder">Heteroptera</tp:taxon-name-part></tp:taxon-name>). Teil. 1. Entomologische Abhandlungen 37 (Supplement): 1–484. <ext-link xlink:href="10.1515/9783112653241" ext-link-type="doi" xlink:type="simple">https://doi.org/10.1515/9783112653241</ext-link></mixed-citation></ref><ref id="B39"><mixed-citation xmlns:xlink="http://www.w3.org/1999/xlink" xlink:type="simple"><person-group><name name-style="western"><surname>Muminov</surname><given-names>NN</given-names></name></person-group> (<year>1989</year>) <article-title>Species of the genus <italic><tp:taxon-name><tp:taxon-name-part taxon-name-part-type="genus">Stenodema</tp:taxon-name-part></tp:taxon-name></italic> (<tp:taxon-name><tp:taxon-name-part taxon-name-part-type="suborder">Heteroptera</tp:taxon-name-part></tp:taxon-name>: <tp:taxon-name><tp:taxon-name-part taxon-name-part-type="family">Miridae</tp:taxon-name-part></tp:taxon-name>) from the USSR and Mongolia.</article-title><source>Insects of Mongolia</source><volume>10</volume>: <fpage>126</fpage>–<lpage>135</lpage>. [in Russian]</mixed-citation></ref><ref id="B67"><mixed-citation xmlns:xlink="http://www.w3.org/1999/xlink" xlink:type="simple"><person-group><name name-style="western"><surname>Vinokurov</surname><given-names>NN</given-names></name><name name-style="western"><surname>Kanyukova</surname><given-names>EV</given-names></name></person-group> (<year>1995</year>) <source><tp:taxon-name><tp:taxon-name-part taxon-name-part-type="suborder">Heteroptera</tp:taxon-name-part></tp:taxon-name> of Siberia.</source><publisher-name>Nauka</publisher-name>, <publisher-loc>Novosibirsk</publisher-loc>, <size units="page">238 pp</size>. [in Russian]</mixed-citation></ref><ref id="B23"><mixed-citation xmlns:xlink="http://www.w3.org/1999/xlink" xlink:type="simple"><person-group><name name-style="western"><surname>Kerzhner</surname><given-names>IM</given-names></name><name name-style="western"><surname>Josifov</surname><given-names>M</given-names></name></person-group> (<year>1999</year>) <source><tp:taxon-name><tp:taxon-name-part taxon-name-part-type="infraorder">Cimicomorpha</tp:taxon-name-part></tp:taxon-name> II. In: Aukema B, Rieger C (Eds) Catalogue of the <tp:taxon-name><tp:taxon-name-part taxon-name-part-type="suborder">Heteroptera</tp:taxon-name-part></tp:taxon-name> of the Palearctic Region, Vol.</source><publisher-name>3</publisher-name>, <publisher-loc>Amsterdam, Netherlands Entomological Society</publisher-loc>, <size units="page">577 pp</size>.</mixed-citation></ref></ref-list></tp:taxon-treatment>
